# Supplementary material for: A rotary mechanism for allostery in bacterial hybrid malic enzymes
Source: Nat Commun. 2021 Feb 23;12:1228. doi: 10.1038/s41467-021-21528-2 (PMC7902834; doi:10.1038/s41467-021-21528-2)
Supplement: Supplementary file 6 — Source Data [file 41467_2021_21528_MOESM6_ESM.xlsx]

## Sheet: Figure 2
Figure 2. Enzyme Kinetics Data of MaeB and Varient proteins
2a effector vs MaeB
	Rate abs/min			% of Activity
None	0.167	0.1658	0.1743	98.82	98.11	103.14
CoA	0.0814	0.0857	0.084	48.16	50.69	49.68
Acetyl-CoA	0.0076	0.0063	0.0069	4.49	3.77	4.06
Acetyl-P	0.0828	0.0888	0.0902	49.014	52.5281	53.3445
Oxaloacetate	0.0127	0.0126	0.0138	7.51479	7.45562	8.16568
2b effector vs MaeBME
	Rates			% of Activity
None	0.1702	0.1584	0.1577	104.997	97.7175	97.2856
CoA	0.1603	0.151	0.1504	99.198	93.2758	92.4121
Acetyl-CoA	0.1608	0.1512	0.1498	98.8896	93.1524	92.7822
Acetyl-P	0.1633	0.1574	0.1475	100.74	97.1	90.99
Oxaloacetate	0.0082	0.0078	0.0076	5.0617	4.8148	4.6913
2c MaeB vs MaeB Mutants
	Rate abs/min			% activity
WT	0.1742	0.1679	0.1644	103.199	99.4668	97.3934
R535E	0.1107	0.1158	0.1114	65.5806	68.6019	65.9953
R535E + acetyl-CoA	0.1139	0.111	0.1101	67.4763	65.7583	65.2251
R535E + CoA	0.1131	0.1123	0.1117	67.0024	66.5284	66.173
R535A	0.1128	0.1127	0.1098	66.8246	66.7654	65.0474
R535A + acetyl-CoA	0.113	0.1136	0.11	66.9431	67.2986	65.1659
R535A + CoA	0.1152	0.1179	0.1161	68.2464	69.846	68.7796
N718D	0.3752	0.3089	0.2921	222.24	183	173
N718D + AcCoA	0.3427	0.3427	0.3242	203	203	192
N718D + CoA	0.3647	0.3427	0.3343	216	203	198
2d MaeBE544R and MaeBHook with acetyl-CoA
	Rate abs/min			% activity
Wt	0.5813	0.6487	0.6544	92.544	103.274	104.182
E544R	0.2094	0.2085	0.1998	33.3439	33.2006	31.8153
E544R + AcCoA	0.2167	0.2132	0.212	34.5064	33.949	33.758
Bd1833 hook	0.0698	0.0694	0.0735	11.1123	11.0486	11.7013
Bd1833 hook + AcCoA	0.0604	0.0632	0.0627	9.61579	10.0616	9.98196
2e IC50 Acetyl-CoA
[acetyl-CoA] (μM)	Rate abs/min			v (μM/min)
0.1	0.9824	1.0133	0.9795	157.942	162.91	157.476
0.25	0.7461	0.8092	0.8024	119.952	130.096	129.003
0.5	0.5051	0.5584	0.5542	81.2058	89.7749	89.0997
1	0.2727	0.3164	0.3132	43.8424	50.8682	50.3537
2	0.143	0.1543	0.153	22.9904	24.8071	24.5981
5	0.0952	0.0974	0.0959	15.3055	15.6592	15.418
10	0.0794	0.0812	0.0817	12.7653	13.0547	13.135
2f IC50 CoA
[CoA] (μM)	Rate abs/min			v (μM/min)
5	1.0708	1.0234	1.0821	172.154	164.534	173.971
10	0.8742	0.9144	0.9397	140.547	147.01	151.077
20	0.6615	0.6097	0.5999	106.35	98.0225	96.4469
30	0.3974	0.4322	0.4702	63.8907	69.4855	75.5949
50	0.2739	0.2772	0.2934	44.0354	44.5659	47.1704
100	0.1455	0.14	0.1548	23.3923	22.508	24.8875
200	0.1209	0.1014	0.1099	19.4373	16.3023	17.6688

## Sheet: Figure S1
Suplementary Figure 1. Size exclusion Chromatography data
MaeB			MaeB APO			MaeB R535A			MaeB R535E			MaeB E544R			MaeB E544A			MaeB hook			MaeB N718D			MaeB PTA			MaeB ME
Volume (ml)	mAU		Volume (ml)	mAU		Volume (ml)	mAU		Volume (ml)	mAU		Volume (ml)	mAU		Volume (ml)	mAU		Volume (ml)	mAU		Volume (ml)	mAU		Volume (ml)	mAU		Volume (ml)	mAU
0	-0.19		0	0.08		0	0.18		0	0.08		0	0.08		0	-0.12		0	0.08		0	0.04		0	0.07		0	0
0.25	-0.2		0.23	0.1		0.3	0.18		0.22	0.08		0.22	0.07		0.3	-0.13		0.23	0.08		0.3	0.34		0.53	0.06		0.3	0
0.49	-0.22		0.47	0.12		0.6	0.19		0.43	0.06		0.43	0.09		0.6	-0.16		0.47	0.08		0.6	0.66		1.07	0.06		0.6	-0.01
0.74	-0.24		0.7	0.12		0.9	0.19		0.65	0.07		0.65	0.08		0.9	-0.16		0.7	0.08		0.9	0.98		1.6	0.05		0.9	0
0.98	-0.25		0.93	0.13		1.2	0.19		0.86	0.06		0.87	0.09		1.2	-0.17		0.93	0.09		1.2	1.31		2.13	0.05		1.2	-0.02
1.23	-0.27		1.17	0.15		1.5	0.21		1.08	0.05		1.08	0.07		1.5	-0.18		1.17	0.09		1.5	1.66		2.67	0.04		1.5	-0.02
1.47	-0.29		1.4	0.16		1.8	0.2		1.3	0.05		1.3	0.08		1.8	-0.18		1.4	0.08		1.8	2.01		3.2	0.04		1.8	-0.01
1.72	-0.29		1.63	0.15		2.1	0.22		1.51	0.05		1.52	0.07		2.1	-0.19		1.63	0.08		2.1	2.37		3.73	0.04		2.1	-0.01
1.96	-0.31		1.87	0.14		2.4	0.22		1.73	0.05		1.73	0.06		2.4	-0.2		1.87	0.09		2.4	2.73		4.27	0.04		2.4	-0.02
2.21	-0.33		2.1	0.16		2.7	0.23		1.94	0.05		1.95	0.07		2.7	-0.2		2.1	0.09		2.7	3.09		4.8	0.04		2.7	-0.01
2.45	-0.34		2.33	0.16		3	0.23		2.16	0.04		2.17	0.06		3	-0.21		2.33	0.09		3	3.46		5.33	0.04		3	-0.03
2.7	-0.35		2.57	0.17		3.3	0.24		2.38	0.03		2.38	0.06		3.3	-0.21		2.57	0.08		3.3	3.82		5.87	0.04		3.3	-0.03
2.94	-0.36		2.8	0.16		3.6	0.25		2.59	0.03		2.6	0.06		3.6	-0.21		2.8	0.11		3.6	4.15		6.4	0.04		3.6	-0.03
3.19	-0.37		3.03	0.16		3.9	0.24		2.81	0.03		2.82	0.05		3.9	-0.23		3.03	0.09		3.9	4.46		6.93	0.04		3.9	-0.03
3.44	-0.37		3.26	0.16		4.2	0.26		3.02	0.03		3.03	0.04		4.2	-0.24		3.27	0.09		4.2	4.75		7.47	0.03		4.2	-0.04
3.68	-0.39		3.5	0.16		4.5	0.25		3.24	0.02		3.25	0.04		4.5	-0.24		3.5	0.1		4.5	4.99		8	0.04		4.5	-0.04
3.93	-0.4		3.73	0.16		4.8	0.26		3.45	0.02		3.46	0.04		4.8	-0.23		3.73	0.09		4.8	5.19		8.53	0.05		4.8	-0.04
4.17	-0.41		3.96	0.16		5.1	0.26		3.67	0.02		3.68	0.04		5.1	-0.24		3.96	0.09		5.1	5.33		9.07	0.06		5.1	-0.05
4.42	-0.42		4.2	0.15		5.4	0.25		3.89	0.02		3.9	0.02		5.4	-0.23		4.2	0.09		5.4	5.43		9.6	0.05		5.4	-0.04
4.66	-0.42		4.43	0.15		5.7	0.26		4.1	0.02		4.11	0.02		5.7	-0.24		4.43	0.09		5.7	5.48		10.13	0.06		5.7	-0.05
4.91	-0.43		4.66	0.15		5.99	0.26		4.32	0.02		4.33	0		6	-0.24		4.66	0.11		6	5.48		10.67	0.05		6	-0.04
5.15	-0.45		4.9	0.15		6.29	0.27		4.53	0.02		4.55	0.01		6.3	-0.25		4.9	0.1		6.3	5.42		11.2	0.07		6.3	-0.05
5.4	-0.45		5.13	0.15		6.59	0.26		4.75	0.02		4.76	0.01		6.6	-0.23		5.13	0.09		6.6	5.34		11.73	0.06		6.6	-0.05
5.64	-0.46		5.36	0.15		6.89	0.25		4.97	0.02		4.98	0		6.9	-0.23		5.36	0.09		6.9	5.21		12.27	0.07		6.9	-0.05
5.89	-0.46		5.6	0.13		7.19	0.26		5.18	0.01		5.2	0		7.2	-0.25		5.6	0.09		7.2	5.04		12.8	0.07		7.2	-0.05
6.14	-0.47		5.83	0.14		7.49	0.26		5.4	0		5.41	-0.01		7.5	-0.25		5.83	0.09		7.5	4.85		13.33	0.07		7.5	-0.04
6.38	-0.48		6.06	0.13		7.79	0.26		5.61	0.01		5.63	-0.01		7.8	-0.25		6.06	0.09		7.8	4.62		13.87	0.07		7.8	-0.05
6.63	-0.48		6.3	0.12		8.09	0.25		5.83	0.02		5.85	-0.02		8.1	-0.25		6.3	0.09		8.1	4.38		14.4	0.07		8.1	-0.05
6.87	-0.49		6.53	0.12		8.39	0.26		6.05	0.02		6.06	-0.02		8.4	-0.26		6.53	0.1		8.4	4.14		14.93	0.07		8.4	-0.05
7.12	-0.48		6.76	0.11		8.69	0.25		6.26	0.02		6.28	-0.02		8.7	-0.25		6.76	0.09		8.7	3.86		15.47	0.08		8.7	-0.06
7.36	-0.5		7	0.1		8.99	0.25		6.48	0.03		6.5	-0.02		9	-0.25		7	0.09		9	3.59		16	0.08		9	-0.06
7.61	-0.51		7.23	0.11		9.29	0.25		6.69	0.02		6.71	-0.03		9.3	-0.25		7.23	0.09		9.3	3.31		16.53	0.07		9.3	-0.06
7.85	-0.51		7.46	0.1		9.59	0.24		6.91	0.02		6.93	-0.03		9.6	-0.25		7.46	0.09		9.6	3.06		17.07	0.08		9.6	-0.07
8.1	-0.51		7.7	0.09		9.89	0.24		7.13	0.02		7.15	-0.03		9.9	-0.25		7.7	0.09		9.9	2.8		17.6	0.08		9.9	-0.07
8.34	-0.51		7.93	0.09		10.19	0.23		7.34	0.02		7.36	-0.04		10.2	-0.24		7.93	0.09		10.2	2.55		18.13	0.09		10.2	-0.07
8.59	-0.53		8.16	0.08		10.49	0.23		7.56	0.02		7.58	-0.05		10.5	-0.25		8.16	0.1		10.5	2.31		18.67	0.09		10.5	-0.06
8.83	-0.53		8.4	0.06		10.79	0.23		7.77	0.03		7.8	-0.05		10.79	-0.24		8.4	0.1		10.8	2.09		19.2	0.1		10.8	-0.07
9.08	-0.53		8.63	0.06		11.09	0.23		7.99	0.02		8.01	-0.04		11.09	-0.25		8.63	0.09		11.1	1.87		19.73	0.1		11.1	-0.07
9.33	-0.53		8.86	0.06		11.39	0.22		8.21	0.03		8.23	-0.06		11.39	-0.24		8.86	0.07		11.4	1.67		20.27	0.11		11.4	-0.07
9.57	-0.54		9.09	0.06		11.69	0.21		8.42	0.02		8.45	-0.06		11.69	-0.25		9.1	0.08		11.69	1.49		20.8	0.13		11.7	-0.07
9.82	-0.54		9.33	0.06		11.99	0.22		8.64	0.02		8.66	-0.07		11.99	-0.24		9.33	0.07		11.99	1.3		21.33	0.13		12	-0.07
10.06	-0.54		9.56	0.04		12.29	0.2		8.85	0.02		8.88	-0.06		12.29	-0.24		9.56	0.09		12.29	1.14		21.87	0.12		12.3	-0.06
10.31	-0.55		9.79	0.05		12.59	0.2		9.07	0.02		9.09	-0.07		12.59	-0.24		9.8	0.08		12.59	0.98		22.4	0.14		12.6	-0.06
10.55	-0.54		10.03	0.04		12.89	0.19		9.29	0.03		9.31	-0.07		12.89	-0.23		10.03	0.08		12.89	0.83		22.93	0.15		12.9	-0.07
10.8	-0.55		10.26	0.04		13.19	0.2		9.5	0.01		9.53	-0.08		13.19	-0.25		10.26	0.08		13.19	0.69		23.47	0.16		13.2	-0.08
11.04	-0.55		10.49	0.03		13.49	0.19		9.72	0.02		9.74	-0.08		13.49	-0.24		10.49	0.07		13.49	0.57		24	0.17		13.5	-0.07
11.29	-0.56		10.73	0.02		13.79	0.19		9.93	0.02		9.96	-0.09		13.79	-0.24		10.73	0.08		13.79	0.44		24.53	0.18		13.8	-0.07
11.53	-0.56		10.96	0.02		14.09	0.18		10.15	0.03		10.18	-0.08		14.09	-0.24		10.96	0.08		14.09	0.31		25.07	0.18		14.1	-0.07
11.78	-0.55		11.19	0.01		14.39	0.18		10.36	0.01		10.39	-0.09		14.39	-0.24		11.19	0.07		14.39	0.21		25.6	0.18		14.4	-0.08
12.03	-0.55		11.43	0.01		14.69	0.17		10.58	0.01		10.61	-0.1		14.69	-0.24		11.43	0.08		14.69	0.1		26.13	0.19		14.7	-0.07
12.27	-0.56		11.66	0		14.99	0.18		10.8	0.01		10.83	-0.1		14.99	-0.24		11.66	0.07		14.99	0.01		26.67	0.2		15	-0.08
12.52	-0.56		11.89	0		15.29	0.17		11.01	0.01		11.04	-0.1		15.29	-0.24		11.89	0.07		15.29	-0.08		27.2	0.2		15.29	-0.08
12.76	-0.56		12.13	0		15.59	0.17		11.23	0		11.26	-0.11		15.59	-0.24		12.13	0.08		15.59	-0.17		27.73	0.2		15.59	-0.08
13.01	-0.56		12.36	-0.02		15.89	0.17		11.44	0.02		11.48	-0.11		15.89	-0.24		12.36	0.07		15.89	-0.25		28.27	0.2		15.89	-0.08
13.25	-0.57		12.59	-0.01		16.19	0.18		11.66	0.01		11.69	-0.12		16.19	-0.24		12.59	0.08		16.19	-0.34		28.8	0.2		16.19	-0.08
13.5	-0.56		12.83	-0.02		16.49	0.17		11.88	0.01		11.91	-0.12		16.49	-0.24		12.83	0.08		16.49	-0.4		29.33	0.2		16.49	-0.07
13.74	-0.55		13.06	-0.02		16.79	0.17		12.09	0		12.13	-0.14		16.79	-0.24		13.06	0.08		16.79	-0.48		29.87	0.21		16.79	-0.08
13.99	-0.56		13.29	-0.03		17.09	0.16		12.31	-0.01		12.34	-0.14		17.09	-0.25		13.29	0.08		17.09	-0.54		30.4	0.21		17.09	-0.07
14.23	-0.56		13.53	-0.04		17.39	0.16		12.52	-0.01		12.56	-0.13		17.39	-0.25		13.53	0.09		17.39	-0.62		30.93	0.2		17.39	-0.08
14.48	-0.56		13.76	-0.05		17.69	0.16		12.74	-0.01		12.78	-0.15		17.69	-0.25		13.76	0.07		17.69	-0.67		31.47	0.21		17.69	-0.08
14.72	-0.56		13.99	-0.05		17.98	0.15		12.96	-0.01		12.99	-0.13		17.99	-0.25		13.99	0.08		17.99	-0.72		32	0.2		17.99	-0.08
14.97	-0.56		14.22	-0.06		18.28	0.15		13.17	-0.02		13.21	-0.14		18.29	-0.25		14.23	0.07		18.29	-0.77		32.53	0.21		18.29	-0.08
15.22	-0.56		14.46	-0.07		18.58	0.15		13.39	-0.02		13.43	-0.15		18.59	-0.25		14.46	0.06		18.59	-0.81		33.07	0.21		18.59	-0.08
15.46	-0.57		14.69	-0.06		18.88	0.15		13.6	-0.03		13.64	-0.14		18.89	-0.25		14.69	0.06		18.89	-0.85		33.6	0.2		18.89	-0.08
15.71	-0.57		14.92	-0.08		19.18	0.15		13.82	-0.03		13.86	-0.14		19.19	-0.25		14.93	0.06		19.19	-0.89		34.13	0.2		19.19	-0.09
15.95	-0.56		15.16	-0.07		19.48	0.15		14.04	-0.03		14.08	-0.15		19.49	-0.26		15.16	0.05		19.49	-0.92		34.67	0.21		19.49	-0.08
16.2	-0.56		15.39	-0.08		19.78	0.15		14.25	-0.04		14.29	-0.15		19.79	-0.26		15.39	0.05		19.79	-0.04		35.2	0.21		19.79	-0.08
16.44	-0.57		15.62	-0.07		20.08	0.14		14.47	-0.04		14.51	-0.15		20.09	-0.27		15.63	0.06		20.09	-0.07		35.73	0.2		20.09	-0.09
16.69	-0.56		15.86	-0.08		20.38	0.15		14.68	-0.04		14.72	-0.15		20.39	-0.27		15.86	0.06		20.39	-0.09		36.27	0.21		20.39	-0.08
16.93	-0.56		16.09	-0.1		20.68	0.15		14.9	-0.04		14.94	-0.16		20.69	-0.27		16.09	0.06		20.69	-0.1		36.8	0.21		20.69	-0.09
17.18	-0.55		16.32	-0.09		20.98	0.14		15.12	-0.05		15.16	-0.15		20.99	-0.28		16.33	0.04		20.99	-0.12		37.33	0.2		20.99	-0.09
17.42	-0.56		16.56	-0.09		21.28	0.14		15.33	-0.04		15.37	-0.15		21.29	-0.28		16.56	0.06		21.29	-0.14		37.87	0.2		21.29	-0.09
17.67	-0.56		16.79	-0.1		21.58	0.14		15.55	-0.05		15.59	-0.14		21.59	-0.29		16.79	0.05		21.59	-0.16		38.4	0.21		21.59	-0.09
17.92	-0.56		17.02	-0.1		21.88	0.14		15.76	-0.05		15.81	-0.15		21.89	-0.3		17.02	0.05		21.89	-0.18		38.93	0.21		21.89	-0.09
18.16	-0.56		17.26	-0.1		22.18	0.14		15.98	-0.06		16.02	-0.15		22.19	-0.3		17.26	0.05		22.19	-0.18		39.47	0.22		22.19	-0.09
18.41	-0.57		17.49	-0.11		22.48	0.14		16.2	-0.07		16.24	-0.14		22.49	-0.3		17.49	0.03		22.49	-0.2		40	0.22		22.49	-0.09
18.65	-0.57		17.72	-0.11		22.78	0.13		16.41	-0.06		16.46	-0.14		22.79	-0.3		17.72	0.03		22.79	-0.22		40.53	0.22		22.79	-0.1
18.9	-0.57		17.96	-0.11		23.08	0.14		16.63	-0.07		16.67	-0.14		23.09	-0.31		17.96	0.03		23.09	-0.22		41.07	0.23		23.09	-0.1
19.14	-0.57		18.19	-0.12		23.38	0.13		16.84	-0.07		16.89	-0.14		23.39	-0.31		18.19	0.02		23.39	-0.23		41.6	0.22		23.39	-0.09
19.39	-0.56		18.42	-0.11		23.68	0.14		17.06	-0.08		17.11	-0.14		23.69	-0.32		18.42	0.02		23.69	-0.23		42.13	0.23		23.69	-0.08
19.63	-0.57		18.66	-0.13		23.98	0.14		17.27	-0.07		17.32	-0.14		23.99	-0.31		18.66	0.02		23.99	-0.23		42.66	0.23		23.99	-0.1
19.88	-0.57		18.89	-0.13		24.28	0.14		17.49	-0.08		17.54	-0.14		24.29	-0.32		18.89	0.01		24.29	-0.22		43.2	0.23		24.29	-0.1
20.12	-0.57		19.12	-0.13		24.58	0.13		17.71	-0.09		17.76	-0.14		24.59	-0.33		19.12	0.01		24.59	-0.21		43.73	0.24		24.59	-0.1
20.37	-0.57		19.36	-0.13		24.88	0.13		17.92	-0.08		17.97	-0.14		24.89	-0.33		19.36	0		24.89	-0.21		44.26	0.23		24.89	-0.11
20.61	-0.58		19.59	-0.13		25.18	0.13		18.14	-0.09		18.19	-0.13		25.19	-0.34		19.59	0		25.19	-0.22		44.8	0.24		25.19	-0.1
20.86	-0.57		19.82	-0.13		25.48	0.13		18.35	-0.09		18.41	-0.13		25.49	-0.34		19.82	0		25.49	-0.21		45.33	0.23		25.49	-0.1
21.11	-0.57		20.05	-0.14		25.78	0.13		18.57	-0.08		18.62	-0.13		25.79	-0.34		20.06	0		25.79	-0.21		45.86	0.23		25.79	-0.1
21.35	-0.57		20.29	-0.13		26.08	0.13		18.79	-0.09		18.84	-0.13		26.09	-0.35		20.29	0		26.09	-0.21		46.4	0.24		26.09	-0.1
21.6	-0.59		20.52	-0.13		26.38	0.13		19	-0.09		19.06	-0.14		26.39	-0.35		20.52	0		26.39	-0.21		46.93	0.23		26.39	-0.1
21.84	-0.58		20.75	-0.13		26.68	0.14		19.22	-0.1		19.27	-0.13		26.69	-0.35		20.76	-0.01		26.69	-0.2		47.46	0.23		26.69	-0.11
22.09	-0.59		20.99	-0.14		26.98	0.14		19.43	-0.1		19.49	-0.13		26.99	-0.35		20.99	-0.03		26.99	-0.19		48	0.23		26.99	-0.11
22.33	-0.59		21.22	-0.15		27.28	0.15		19.65	-0.11		19.71	-0.13		27.29	-0.35		21.22	-0.02		27.29	-0.19		48.53	0.24		27.29	-0.12
22.58	-0.58		21.45	-0.15		27.58	0.14		19.87	-0.11		19.92	-0.13		27.59	-0.36		21.46	-0.02		27.59	-0.19		49.06	0.23		27.59	-0.1
22.82	-0.58		21.69	-0.14		27.88	0.14		20.08	-0.1		20.14	-0.13		27.89	-0.37		21.69	-0.02		27.89	-0.17		49.6	0.24		27.89	-0.11
23.07	-0.59		21.92	-0.14		28.18	0.14		20.3	-0.11		20.35	-0.13		28.19	-0.36		21.92	-0.03		28.19	-0.16		50.13	0.24		28.19	-0.11
23.31	-0.59		22.15	-0.15		28.48	0.14		20.51	-0.11		20.57	-0.13		28.49	-0.38		22.16	-0.02		28.49	-0.17		50.66	0.25		28.49	-0.1
23.56	-0.6		22.39	-0.15		28.78	0.13		20.73	-0.1		20.79	-0.13		28.79	-0.36		22.39	-0.03		28.79	-0.17		51.2	0.24		28.79	-0.11
23.81	-0.59		22.62	-0.15		29.08	0.13		20.95	-0.11		21	-0.13		29.09	-0.36		22.62	-0.03		29.09	-0.16		51.73	0.26		29.09	-0.11
24.05	-0.59		22.85	-0.14		29.38	0.14		21.16	-0.11		21.22	-0.12		29.39	-0.39		22.86	-0.03		29.39	-0.15		52.26	0.26		29.39	-0.11
24.3	-0.6		23.09	-0.16		29.67	0.15		21.38	-0.12		21.44	-0.13		29.69	-0.39		23.09	-0.04		29.69	-0.15		52.8	0.26		29.69	-0.12
24.54	-0.6		23.32	-0.17		29.97	0.15		21.59	-0.12		21.65	-0.13		29.99	-0.39		23.32	-0.03		29.99	-0.13		53.33	0.27		29.99	-0.11
24.79	-0.6		23.55	-0.16		30.27	0.14		21.81	-0.12		21.87	-0.12		30.29	-0.4		23.56	-0.03		30.29	-0.14		53.86	0.27		30.29	-0.11
25.03	-0.59		23.79	-0.17		30.57	0.14		22.03	-0.12		22.09	-0.11		30.59	-0.4		23.79	-0.04		30.59	-0.14		54.4	0.27		30.59	-0.11
25.28	-0.6		24.02	-0.16		30.87	0.14		22.24	-0.12		22.3	-0.11		30.89	-0.4		24.02	-0.04		30.89	-0.14		54.93	0.27		30.89	-0.12
25.52	-0.6		24.25	-0.17		31.17	0.14		22.46	-0.13		22.52	-0.1		31.19	-0.41		24.25	-0.03		31.19	-0.13		55.46	0.28		31.19	-0.11
25.77	-0.6		24.49	-0.17		31.47	0.15		22.67	-0.13		22.74	-0.1		31.49	-0.41		24.49	-0.04		31.49	-0.13		56	0.28		31.49	-0.11
26.01	-0.61		24.72	-0.17		31.77	0.15		22.89	-0.13		22.95	-0.1		31.79	-0.4		24.72	-0.04		31.79	-0.13		56.53	0.27		31.79	-0.11
26.26	-0.61		24.95	-0.16		32.07	0.14		23.11	-0.12		23.17	-0.11		32.08	-0.4		24.95	-0.04		32.09	-0.12		57.06	0.28		32.09	-0.11
26.5	-0.62		25.19	-0.17		32.37	0.15		23.32	-0.13		23.39	-0.1		32.38	-0.41		25.19	-0.05		32.39	-0.12		57.6	0.28		32.39	-0.1
26.75	-0.62		25.42	-0.18		32.67	0.15		23.54	-0.13		23.6	-0.1		32.68	-0.4		25.42	-0.06		32.69	-0.13		58.13	0.3		32.69	-0.11
27	-0.62		25.65	-0.17		32.97	0.15		23.75	-0.14		23.82	-0.1		32.98	-0.41		25.65	-0.05		32.99	-0.11		58.66	0.3		32.99	-0.1
27.24	-0.62		25.88	-0.18		33.27	0.14		23.97	-0.15		24.04	-0.1		33.28	-0.41		25.89	-0.05		33.29	-0.11		59.2	0.29		33.29	-0.1
27.49	-0.61		26.12	-0.18		33.57	0.15		24.18	-0.15		24.25	-0.11		33.58	-0.4		26.12	-0.05		33.59	-0.11		59.73	0.31		33.59	-0.1
27.73	-0.61		26.35	-0.18		33.87	0.14		24.4	-0.14		24.47	-0.1		33.88	-0.41		26.35	-0.06		33.89	-0.11		60.26	0.32		33.89	-0.09
27.98	-0.61		26.58	-0.18		34.17	0.15		24.62	-0.15		24.69	-0.1		34.18	-0.42		26.59	-0.05		34.19	-0.1		60.8	0.33		34.19	-0.1
28.22	-0.62		26.82	-0.17		34.47	0.15		24.83	-0.14		24.9	-0.09		34.48	-0.42		26.82	-0.05		34.48	-0.11		61.33	0.32		34.49	-0.1
28.47	-0.62		27.05	-0.19		34.77	0.15		25.05	-0.13		25.12	-0.1		34.78	-0.42		27.05	-0.06		34.78	-0.11		61.86	0.32		34.79	-0.1
28.71	-0.62		27.28	-0.19		35.07	0.15		25.26	-0.14		25.34	-0.1		35.08	-0.42		27.29	-0.06		35.08	-0.1		62.4	0.33		35.09	-0.1
28.96	-0.63		27.52	-0.19		35.37	0.14		25.48	-0.16		25.55	-0.11		35.38	-0.43		27.52	-0.06		35.38	-0.11		62.93	0.32		35.39	-0.11
29.2	-0.62		27.75	-0.19		35.67	0.15		25.7	-0.14		25.77	-0.12		35.68	-0.43		27.75	-0.07		35.68	-0.11		63.46	0.32		35.69	-0.12
29.45	-0.62		27.98	-0.2		35.97	0.16		25.91	-0.16		25.98	-0.11		35.98	-0.43		27.99	-0.07		35.98	-0.1		64	0.33		35.99	-0.12
29.7	-0.63		28.22	-0.19		36.27	0.16		26.13	-0.15		26.2	-0.12		36.28	-0.44		28.22	-0.05		36.28	-0.09		64.53	0.33		36.29	-0.12
29.94	-0.63		28.45	-0.19		36.57	0.15		26.34	-0.16		26.42	-0.13		36.58	-0.44		28.45	-0.06		36.58	-0.1		65.06	0.32		36.59	-0.12
30.19	-0.62		28.68	-0.19		36.87	0.16		26.56	-0.15		26.63	-0.14		36.88	-0.45		28.69	-0.06		36.88	-0.1		65.6	0.32		36.89	-0.12
30.43	-0.64		28.92	-0.19		37.17	0.15		26.78	-0.16		26.85	-0.15		37.18	-0.45		28.92	-0.05		37.18	-0.1		66.13	0.33		37.19	-0.12
30.68	-0.63		29.15	-0.2		37.47	0.16		26.99	-0.17		27.07	-0.17		37.48	-0.45		29.15	-0.05		37.48	-0.09		66.66	0.33		37.49	-0.13
30.92	-0.63		29.38	-0.2		37.77	0.15		27.21	-0.17		27.28	-0.17		37.78	-0.45		29.39	-0.06		37.78	-0.08		67.2	0.33		37.79	-0.13
31.17	-0.63		29.62	-0.2		38.07	0.16		27.42	-0.16		27.5	-0.18		38.08	-0.46		29.62	-0.06		38.08	-0.09		67.73	0.32		38.09	-0.13
31.41	-0.63		29.85	-0.2		38.37	0.16		27.64	-0.16		27.72	-0.19		38.38	-0.47		29.85	-0.05		38.38	-0.09		68.26	0.34		38.39	-0.13
31.66	-0.63		30.08	-0.2		38.67	0.16		27.86	-0.16		27.93	-0.2		38.68	-0.47		30.09	-0.05		38.68	-0.09		68.8	0.33		38.69	-0.14
31.9	-0.64		30.32	-0.2		38.97	0.17		28.07	-0.16		28.15	-0.22		38.98	-0.49		30.32	-0.06		38.98	-0.09		69.33	0.33		38.99	-0.14
32.15	-0.64		30.55	-0.2		39.27	0.17		28.29	-0.16		28.37	-0.22		39.28	-0.46		30.55	-0.05		39.28	-0.08		69.86	0.34		39.29	-0.15
32.39	-0.63		30.78	-0.21		39.57	0.17		28.5	-0.17		28.58	-0.24		39.58	-0.47		30.78	-0.05		39.58	-0.1		70.4	0.33		39.59	-0.15
32.64	-0.64		31.02	-0.2		39.87	0.17		28.72	-0.17		28.8	-0.25		39.88	-0.47		31.02	-0.04		39.88	-0.08		70.93	0.33		39.89	-0.15
32.89	-0.64		31.25	-0.21		40.17	0.17		28.94	-0.17		29.02	-0.26		40.18	-0.46		31.25	-0.05		40.18	-0.08		71.46	0.33		40.19	-0.14
33.13	-0.64		31.48	-0.21		40.47	0.17		29.15	-0.17		29.23	-0.27		40.48	-0.48		31.48	-0.05		40.48	-0.08		72	0.34		40.49	-0.13
33.38	-0.64		31.71	-0.21		40.77	0.17		29.37	-0.16		29.45	-0.28		40.78	-0.47		31.72	-0.05		40.78	-0.07		72.53	0.33		40.79	-0.15
33.62	-0.63		31.95	-0.21		41.07	0.17		29.58	-0.17		29.67	-0.28		41.08	-0.49		31.95	-0.04		41.08	-0.1		73.06	0.34		41.09	-0.14
33.87	-0.63		32.18	-0.21		41.36	0.17		29.8	-0.16		29.88	-0.29		41.38	-0.53		32.18	-0.04		41.38	-0.1		73.6	0.34		41.39	-0.15
34.11	-0.63		32.41	-0.22		41.66	0.17		30.01	-0.17		30.1	-0.29		41.68	-0.5		32.42	-0.05		41.68	-0.09		74.13	0.34		41.69	-0.15
34.36	-0.64		32.65	-0.23		41.96	0.19		30.23	-0.18		30.32	-0.3		41.98	-0.48		32.65	-0.04		41.98	-0.09		74.66	0.34		41.99	-0.15
34.6	-0.64		32.88	-0.22		42.26	0.18		30.45	-0.16		30.53	-0.3		42.28	-0.49		32.88	-0.04		42.28	-0.08		75.2	0.33		42.29	-0.15
34.85	-0.64		33.11	-0.22		42.56	0.18		30.66	-0.17		30.75	-0.31		42.58	-0.5		33.12	-0.05		42.58	-0.1		75.73	0.33		42.59	-0.14
35.09	-0.64		33.35	-0.24		42.86	0.18		30.88	-0.17		30.97	-0.31		42.88	-0.51		33.35	-0.04		42.88	-0.09		76.26	0.35		42.89	-0.14
35.34	-0.63		33.58	-0.23		43.16	0.17		31.09	-0.17		31.18	-0.3		43.18	-0.51		33.58	-0.04		43.18	-0.09		76.8	0.34		43.19	-0.15
35.58	-0.64		33.81	-0.23		43.46	0.18		31.31	-0.16		31.4	-0.3		43.48	-0.51		33.82	-0.04		43.48	-0.1		77.33	0.34		43.49	-0.15
35.83	-0.63		34.05	-0.23		43.76	0.18		31.53	-0.17		31.61	-0.31		43.78	-0.51		34.05	-0.04		43.78	-0.1		77.86	0.34		43.79	-0.14
36.08	-0.63		34.28	-0.24		44.06	0.18		31.74	-0.17		31.83	-0.3		44.08	-0.52		34.28	-0.03		44.08	-0.1		78.4	0.35		44.09	-0.15
36.32	-0.62		34.51	-0.24		44.36	0.18		31.96	-0.16		32.05	-0.3		44.38	-0.53		34.52	-0.04		44.38	-0.11		78.93	0.35		44.39	-0.14
36.57	-0.63		34.75	-0.23		44.66	0.18		32.17	-0.17		32.26	-0.29		44.68	-0.51		34.75	-0.03		44.68	-0.11		79.46	0.35		44.69	-0.14
36.81	-0.63		34.98	-0.24		44.96	0.18		32.39	-0.17		32.48	-0.29		44.98	-0.49		34.98	-0.03		44.98	-0.11		80	0.35		44.99	-0.14
37.06	-0.63		35.21	-0.24		45.26	0.18		32.61	-0.17		32.7	-0.29		45.28	-0.5		35.22	-0.02		45.28	-0.12		80.53	0.35		45.29	-0.15
37.3	-0.63		35.45	-0.26		45.56	0.18		32.82	-0.18		32.91	-0.28		45.58	-0.5		35.45	-0.03		45.58	-0.13		81.06	0.35		45.59	-0.15
37.55	-0.63		35.68	-0.24		45.86	0.18		33.04	-0.18		33.13	-0.26		45.88	-0.51		35.68	-0.02		45.88	-0.12		81.6	0.36		45.88	-0.15
37.79	-0.63		35.91	-0.26		46.16	0.18		33.25	-0.17		33.35	-0.26		46.18	-0.55		35.92	-0.01		46.18	-0.13		82.13	0.35		46.18	-0.16
38.04	-0.63		36.15	-0.26		46.46	0.18		33.47	-0.19		33.56	-0.25		46.48	-0.54		36.15	-0.01		46.48	-0.13		82.66	0.36		46.48	-0.15
38.28	-0.63		36.38	-0.24		46.76	0.18		33.69	-0.17		33.78	-0.25		46.78	-0.54		36.38	-0.02		46.78	-0.13		83.2	0.36		46.78	-0.14
38.53	-0.63		36.61	-0.26		47.06	0.19		33.9	-0.18		34	-0.24		47.08	-0.51		36.62	-0.02		47.08	-0.13		83.73	0.36		47.08	-0.15
38.78	-0.62		36.85	-0.26		47.36	0.2		34.12	-0.18		34.21	-0.23		47.38	-0.49		36.85	-0.02		47.38	-0.12		84.26	0.35		47.38	-0.15
39.02	-0.63		37.08	-0.26		47.66	0.18		34.33	-0.18		34.43	-0.23		47.68	-0.5		37.08	-0.02		47.68	-0.13		84.8	0.36		47.68	-0.15
39.27	-0.63		37.31	-0.26		47.96	0.19		34.55	-0.17		34.65	-0.22		47.98	-0.49		37.31	-0.01		47.98	-0.15		85.33	0.36		47.98	-0.15
39.51	-0.62		37.54	-0.26		48.26	0.19		34.77	-0.17		34.86	-0.21		48.28	-0.5		37.55	-0.01		48.28	-0.14		85.86	0.36		48.28	-0.14
39.76	-0.63		37.78	-0.26		48.56	0.19		34.98	-0.17		35.08	-0.21		48.58	-0.47		37.78	0		48.58	-0.14		86.4	0.37		48.58	-0.15
40	-0.64		38.01	-0.27		48.86	0.2		35.2	-0.19		35.3	-0.2		48.88	-0.47		38.01	-0.01		48.88	-0.15		86.93	0.36		48.88	-0.15
40.25	-0.62		38.24	-0.27		49.16	0.19		35.41	-0.19		35.51	-0.2		49.18	-0.46		38.25	0.02		49.18	-0.15		87.46	0.38		49.18	-0.15
40.49	-0.63		38.48	-0.27		49.46	0.19		35.63	-0.18		35.73	-0.21		49.48	-0.46		38.48	0.02		49.48	-0.15		88	0.37		49.48	-0.14
40.74	-0.63		38.71	-0.27		49.76	0.2		35.85	-0.18		35.95	-0.19		49.78	-0.47		38.71	0.02		49.78	-0.16		88.53	0.39		49.78	-0.15
40.98	-0.62		38.94	-0.27		50.06	0.2		36.06	-0.19		36.16	-0.19		50.08	-0.45		38.95	0.02		50.08	-0.16		89.06	0.38		50.08	-0.15
41.23	-0.63		39.18	-0.28		50.36	0.19		36.28	-0.19		36.38	-0.19		50.38	-0.47		39.18	0.01		50.38	-0.17		89.6	0.39		50.38	-0.15
41.47	-0.63		39.41	-0.27		50.66	0.2		36.49	-0.18		36.6	-0.18		50.68	-0.45		39.41	0.01		50.68	-0.15		90.13	0.39		50.68	-0.14
41.72	-0.63		39.64	-0.28		50.96	0.2		36.71	-0.19		36.81	-0.18		50.98	-0.45		39.65	0.02		50.98	-0.17		90.66	0.41		50.98	-0.15
41.97	-0.63		39.88	-0.28		51.26	0.2		36.92	-0.19		37.03	-0.17		51.28	-0.44		39.88	0.02		51.28	-0.16		91.2	0.42		51.28	-0.14
42.21	-0.64		40.11	-0.28		51.56	0.2		37.14	-0.18		37.24	-0.18		51.58	-0.46		40.11	0.01		51.58	-0.17		91.73	0.42		51.58	-0.15
42.46	-0.62		40.34	-0.27		51.86	0.2		37.36	-0.18		37.46	-0.2		51.88	-0.47		40.35	0.02		51.88	-0.17		92.26	0.42		51.88	-0.15
42.7	-0.63		40.58	-0.28		52.16	0.2		37.57	-0.18		37.68	-0.18		52.18	-0.47		40.58	0.02		52.18	-0.18		92.8	0.42		52.18	-0.15
42.95	-0.63		40.81	-0.29		52.46	0.21		37.79	-0.18		37.89	-0.18		52.48	-0.47		40.81	0.03		52.48	-0.19		93.33	0.42		52.48	-0.14
43.19	-0.62		41.04	-0.28		52.76	0.2		38	-0.19		38.11	-0.18		52.78	-0.47		41.05	0.02		52.78	-0.18		93.86	0.43		52.78	-0.14
43.44	-0.63		41.28	-0.29		53.06	0.21		38.22	-0.18		38.33	-0.17		53.08	-0.46		41.28	0.02		53.08	-0.18		94.4	0.43		53.08	-0.14
43.68	-0.63		41.51	-0.28		53.35	0.21		38.44	-0.19		38.54	-0.16		53.38	-0.47		41.51	0.03		53.38	-0.18		94.93	0.43		53.38	-0.15
43.93	-0.62		41.74	-0.29		53.65	0.22		38.65	-0.19		38.76	-0.17		53.67	-0.46		41.75	0.03		53.68	-0.19		95.46	0.44		53.68	-0.14
44.17	-0.63		41.98	-0.29		53.95	0.21		38.87	-0.19		38.98	-0.18		53.97	-0.46		41.98	0.02		53.98	-0.18		96	0.44		53.98	-0.14
44.42	-0.63		42.21	-0.3		54.25	0.22		39.08	-0.19		39.19	-0.17		54.27	-0.45		42.21	0.02		54.28	-0.19		96.53	0.44		54.28	-0.13
44.67	-0.63		42.44	-0.29		54.55	0.22		39.3	-0.19		39.41	-0.16		54.57	-0.46		42.45	0.02		54.58	-0.19		97.06	0.44		54.58	-0.14
44.91	-0.61		42.67	-0.29		54.85	0.21		39.52	-0.19		39.63	-0.17		54.87	-0.44		42.68	0.02		54.88	-0.2		97.6	0.44		54.88	-0.14
45.16	-0.63		42.91	-0.29		55.15	0.22		39.73	-0.19		39.84	-0.17		55.17	-0.44		42.91	0.01		55.18	-0.2		98.13	0.44		55.18	-0.15
45.4	-0.63		43.14	-0.29		55.45	0.21		39.95	-0.19		40.06	-0.18		55.47	-0.44		43.15	-0.02		55.48	-0.19		98.66	0.45		55.48	-0.14
45.65	-0.63		43.37	-0.29		55.75	0.22		40.16	-0.19		40.28	-0.17		55.77	-0.44		43.38	-0.03		55.78	-0.2		99.2	0.45		55.78	-0.14
45.89	-0.63		43.61	-0.3		56.05	0.22		40.38	-0.2		40.49	-0.17		56.07	-0.43		43.61	0		56.08	-0.2		99.73	0.45		56.08	-0.13
46.14	-0.64		43.84	-0.3		56.35	0.22		40.6	-0.18		40.71	-0.18		56.37	-0.43		43.85	-0.02		56.38	-0.2		100.26	0.45		56.38	-0.14
46.38	-0.63		44.07	-0.3		56.65	0.22		40.81	-0.19		40.93	-0.17		56.67	-0.43		44.08	-0.03		56.68	-0.21		100.8	0.44		56.68	-0.14
46.63	-0.64		44.31	-0.29		56.95	0.22		41.03	-0.19		41.14	-0.18		56.97	-0.42		44.31	-0.03		56.98	-0.2		101.33	0.45		56.98	-0.14
46.87	-0.63		44.54	-0.3		57.25	0.22		41.24	-0.19		41.36	-0.17		57.27	-0.43		44.54	-0.04		57.27	-0.2		101.86	0.45		57.28	-0.14
47.12	-0.64		44.77	-0.31		57.55	0.22		41.46	-0.18		41.58	-0.18		57.57	-0.42		44.78	-0.05		57.57	-0.21		102.4	0.46		57.58	-0.14
47.36	-0.63		45.01	-0.3		57.85	0.23		41.68	-0.19		41.79	-0.19		57.87	-0.42		45.01	-0.06		57.87	-0.21		102.93	0.46		57.88	-0.13
47.61	-0.64		45.24	-0.3		58.15	0.23		41.89	-0.2		42.01	-0.19		58.17	-0.42		45.24	-0.08		58.17	-0.22		103.46	0.47		58.18	-0.14
47.86	-0.63		45.47	-0.3		58.45	0.24		42.11	-0.2		42.23	-0.19		58.47	-0.41		45.48	-0.08		58.47	-0.21		104	0.47		58.48	-0.14
48.1	-0.64		45.71	-0.3		58.75	0.23		42.32	-0.19		42.44	-0.19		58.77	-0.42		45.71	-0.1		58.77	-0.22		104.53	0.48		58.78	-0.14
48.35	-0.64		45.94	-0.3		59.05	0.24		42.54	-0.2		42.66	-0.2		59.07	-0.42		45.94	-0.11		59.07	-0.22		105.06	0.48		59.08	-0.15
48.59	-0.64		46.17	-0.31		59.35	0.22		42.76	-0.19		42.87	-0.2		59.37	-0.41		46.18	-0.11		59.37	-0.22		105.6	0.49		59.38	-0.14
48.84	-0.64		46.41	-0.31		59.65	0.24		42.97	-0.2		43.09	-0.2		59.67	-0.42		46.41	-0.12		59.67	-0.22		106.13	0.49		59.68	-0.14
49.08	-0.65		46.64	-0.3		59.95	0.23		43.19	-0.2		43.31	-0.2		59.97	-0.43		46.64	-0.12		59.97	-0.22		106.66	0.5		59.98	-0.14
49.33	-0.64		46.87	-0.31		60.25	0.23		43.4	-0.2		43.52	-0.21		60.27	-0.43		46.88	-0.13		60.27	-0.21		107.2	0.51		60.28	-0.14
49.57	-0.65		47.11	-0.31		60.55	0.24		43.62	-0.2		43.74	-0.21		60.57	-0.43		47.11	-0.13		60.57	-0.22		107.73	0.52		60.58	-0.14
49.82	-0.66		47.34	-0.32		60.85	0.23		43.83	-0.2		43.96	-0.21		60.87	-0.43		47.34	-0.14		60.87	-0.22		108.26	0.53		60.88	-0.14
50.06	-0.66		47.57	-0.31		61.15	0.24		44.05	-0.19		44.17	-0.21		61.17	-0.42		47.58	-0.14		61.17	-0.23		108.8	0.54		61.18	-0.14
50.31	-0.65		47.81	-0.32		61.45	0.24		44.27	-0.2		44.39	-0.22		61.47	-0.42		47.81	-0.15		61.47	-0.22		109.33	0.54		61.48	-0.14
50.56	-0.65		48.04	-0.32		61.75	0.24		44.48	-0.2		44.61	-0.22		61.77	-0.42		48.04	-0.15		61.77	-0.22		109.86	0.55		61.78	-0.13
50.8	-0.66		48.27	-0.31		62.05	0.24		44.7	-0.2		44.82	-0.22		62.07	-0.43		48.28	-0.14		62.07	-0.22		110.4	0.57		62.08	-0.13
51.05	-0.65		48.5	-0.32		62.35	0.24		44.91	-0.2		45.04	-0.22		62.37	-0.45		48.51	-0.15		62.37	-0.23		110.93	0.56		62.38	-0.13
51.29	-0.66		48.74	-0.32		62.65	0.24		45.13	-0.2		45.26	-0.22		62.67	-0.46		48.74	-0.13		62.67	-0.23		111.46	0.57		62.68	-0.14
51.54	-0.66		48.97	-0.33		62.95	0.24		45.35	-0.19		45.47	-0.23		62.97	-0.48		48.98	-0.13		62.97	-0.22		112	0.58		62.98	-0.13
51.78	-0.66		49.2	-0.35		63.25	0.24		45.56	-0.2		45.69	-0.24		63.27	-0.48		49.21	-0.11		63.27	-0.23		112.53	0.61		63.28	-0.13
52.03	-0.66		49.44	-0.32		63.55	0.24		45.78	-0.21		45.91	-0.25		63.57	-0.47		49.44	-0.12		63.57	-0.22		113.06	0.63		63.58	-0.13
52.27	-0.66		49.67	-0.31		63.85	0.25		45.99	-0.2		46.12	-0.25		63.87	-0.49		49.68	-0.1		63.87	-0.22		113.6	0.65		63.88	-0.13
52.52	-0.66		49.9	-0.31		64.15	0.24		46.21	-0.2		46.34	-0.24		64.17	-0.5		49.91	-0.1		64.17	-0.23		114.13	0.66		64.18	-0.12
52.76	-0.66		50.14	-0.31		64.45	0.24		46.43	-0.21		46.56	-0.24		64.47	-0.52		50.14	-0.09		64.47	-0.24		114.66	0.66		64.48	-0.12
53.01	-0.66		50.37	-0.32		64.75	0.25		46.64	-0.2		46.77	-0.25		64.77	-0.52		50.38	-0.07		64.77	-0.23		115.2	0.67		64.78	-0.12
53.25	-0.66		50.6	-0.31		65.04	0.26		46.86	-0.21		46.99	-0.24		65.07	-0.5		50.61	-0.07		65.07	-0.23		115.73	0.65		65.08	-0.12
53.5	-0.66		50.84	-0.32		65.34	0.25		47.07	-0.2		47.21	-0.26		65.37	-0.51		50.84	-0.06		65.37	-0.24		116.26	0.66		65.38	-0.12
53.75	-0.66		51.07	-0.31		65.64	0.24		47.29	-0.21		47.42	-0.26		65.67	-0.53		51.07	-0.05		65.67	-0.24		116.8	0.65		65.68	-0.13
53.99	-0.67		51.3	-0.31		65.94	0.25		47.51	-0.21		47.64	-0.26		65.97	-0.55		51.31	-0.05		65.97	-0.23		117.33	0.67		65.98	-0.13
54.24	-0.67		51.54	-0.32		66.24	0.25		47.72	-0.2		47.86	-0.25		66.27	-0.56		51.54	-0.03		66.27	-0.23		117.86	0.66		66.28	-0.14
54.48	-0.67		51.77	-0.32		66.54	0.26		47.94	-0.21		48.07	-0.25		66.57	-0.56		51.77	-0.02		66.57	-0.24		118.4	0.66		66.58	-0.13
54.73	-0.67		52	-0.32		66.84	0.25		48.15	-0.22		48.29	-0.25		66.87	-0.56		52.01	-0.03		66.87	-0.23		118.93	0.66		66.88	-0.13
54.97	-0.67		52.24	-0.32		67.14	0.27		48.37	-0.21		48.5	-0.25		67.17	-0.57		52.24	-0.01		67.17	-0.24		119.46	0.66		67.18	-0.14
55.22	-0.66		52.47	-0.33		67.44	0.25		48.59	-0.21		48.72	-0.24		67.47	-0.58		52.47	-0.01		67.47	-0.24		120	0.66		67.48	-0.13
55.46	-0.66		52.7	-0.32		67.74	0.26		48.8	-0.22		48.94	-0.24		67.77	-0.59		52.71	0		67.77	-0.24		120.53	0.66		67.78	-0.14
55.71	-0.66		52.94	-0.33		68.04	0.25		49.02	-0.21		49.15	-0.26		68.07	-0.58		52.94	0.02		68.07	-0.24		121.06	0.67		68.08	-0.14
55.95	-0.67		53.17	-0.33		68.34	0.26		49.23	-0.22		49.37	-0.25		68.37	-0.56		53.17	0.02		68.37	-0.22		121.6	0.67		68.38	-0.14
56.2	-0.67		53.4	-0.32		68.64	0.26		49.45	-0.21		49.59	-0.24		68.67	-0.53		53.41	0.03		68.67	-0.24		122.13	0.66		68.68	-0.13
56.45	-0.66		53.64	-0.32		68.94	0.26		49.67	-0.21		49.8	-0.25		68.97	-0.52		53.64	0.01		68.97	-0.24		122.66	0.66		68.98	-0.13
56.69	-0.67		53.87	-0.32		69.24	0.26		49.88	-0.21		50.02	-0.25		69.27	-0.5		53.87	0.03		69.27	-0.24		123.2	0.65		69.28	-0.14
56.94	-0.68		54.1	-0.31		69.54	0.26		50.1	-0.21		50.24	-0.24		69.57	-0.5		54.11	0.03		69.57	-0.23		123.73	0.68		69.58	-0.12
57.18	-0.67		54.33	-0.34		69.84	0.26		50.31	-0.22		50.45	-0.24		69.87	-0.51		54.34	0.03		69.87	-0.24		124.26	0.66		69.88	-0.13
57.43	-0.68		54.57	-0.32		70.14	0.27		50.53	-0.2		50.67	-0.23		70.17	-0.51		54.57	0.02		70.17	-0.24		124.8	0.67		70.18	-0.13
57.67	-0.69		54.8	-0.34		70.44	0.26		50.74	-0.22		50.89	-0.23		70.47	-0.51		54.81	0.04		70.47	-0.23		125.33	0.68		70.48	-0.13
57.92	-0.68		55.03	-0.33		70.74	0.27		50.96	-0.22		51.1	-0.24		70.77	-0.51		55.04	0.05		70.77	-0.24		125.86	0.68		70.78	-0.14
58.16	-0.69		55.27	-0.32		71.04	0.25		51.18	-0.2		51.32	-0.22		71.07	-0.52		55.27	0.07		71.07	-0.23		126.39	0.68		71.08	-0.12
58.41	-0.69		55.5	-0.33		71.34	0.27		51.39	-0.2		51.54	-0.23		71.37	-0.52		55.51	0.07		71.37	-0.23		126.93	0.7		71.38	-0.13
58.65	-0.7		55.73	-0.33		71.64	0.26		51.61	-0.2		51.75	-0.22		71.67	-0.52		55.74	0.07		71.67	-0.24		127.46	0.7		71.68	-0.14
58.9	-0.7		55.97	-0.33		71.94	0.26		51.82	-0.21		51.97	-0.22		71.97	-0.52		55.97	0.07		71.97	-0.23		127.99	0.71		71.98	-0.13
59.14	-0.7		56.2	-0.32		72.24	0.26		52.04	-0.21		52.19	-0.21		72.27	-0.52		56.21	0.08		72.27	-0.23		128.53	0.7		72.28	-0.13
59.39	-0.7		56.43	-0.32		72.54	0.26		52.26	-0.2		52.4	-0.22		72.57	-0.54		56.44	0.08		72.57	-0.25		129.06	0.71		72.58	-0.14
59.64	-0.71		56.67	-0.32		72.84	0.26		52.47	-0.2		52.62	-0.21		72.87	-0.54		56.67	0.08		72.87	-0.24		129.59	0.71		72.88	-0.14
59.88	-0.7		56.9	-0.33		73.14	0.26		52.69	-0.21		52.84	-0.2		73.17	-0.53		56.91	0.08		73.17	-0.24		130.13	0.72		73.18	-0.13
60.13	-0.71		57.13	-0.34		73.44	0.27		52.9	-0.2		53.05	-0.2		73.47	-0.53		57.14	0.08		73.47	-0.24		130.66	0.72		73.48	-0.14
60.37	-0.71		57.37	-0.33		73.74	0.26		53.12	-0.21		53.27	-0.2		73.77	-0.53		57.37	0.08		73.77	-0.24		131.19	0.72		73.78	-0.13
60.62	-0.71		57.6	-0.33		74.04	0.26		53.34	-0.21		53.49	-0.2		74.07	-0.55		57.6	0.09		74.07	-0.23		131.73	0.73		74.08	-0.14
60.86	-0.71		57.83	-0.33		74.34	0.26		53.55	-0.19		53.7	-0.2		74.37	-0.54		57.84	0.09		74.37	-0.23		132.26	0.74		74.38	-0.14
61.11	-0.71		58.07	-0.34		74.64	0.25		53.77	-0.2		53.92	-0.18		74.67	-0.54		58.07	0.09		74.67	-0.24		132.79	0.77		74.68	-0.15
61.35	-0.71		58.3	-0.34		74.94	0.26		53.98	-0.21		54.13	-0.18		74.96	-0.55		58.3	0.1		74.97	-0.22		133.33	0.81		74.98	-0.14
61.6	-0.72		58.53	-0.33		75.24	0.26		54.2	-0.2		54.35	-0.18		75.26	-0.56		58.54	0.1		75.27	-0.23		133.86	0.88		75.28	-0.14
61.84	-0.72		58.77	-0.33		75.54	0.26		54.42	-0.21		54.57	-0.18		75.56	-0.55		58.77	0.09		75.57	-0.24		134.39	1		75.58	-0.14
62.09	-0.72		59	-0.34		75.84	0.27		54.63	-0.21		54.78	-0.18		75.86	-0.55		59	0.08		75.87	-0.23		134.93	1.14		75.88	-0.14
62.34	-0.73		59.23	-0.34		76.14	0.26		54.85	-0.2		55	-0.16		76.16	-0.55		59.24	0.09		76.17	-0.23		135.46	1.31		76.18	-0.14
62.58	-0.73		59.47	-0.34		76.44	0.26		55.06	-0.2		55.22	-0.16		76.46	-0.56		59.47	0.08		76.47	-0.23		135.99	1.47		76.47	-0.14
62.83	-0.74		59.7	-0.34		76.73	0.26		55.28	-0.2		55.43	-0.16		76.76	-0.56		59.7	0.1		76.77	-0.24		136.53	1.63		76.77	-0.14
63.07	-0.74		59.93	-0.35		77.03	0.25		55.5	-0.2		55.65	-0.15		77.06	-0.56		59.94	0.1		77.07	-0.23		137.06	1.73		77.07	-0.14
63.32	-0.74		60.16	-0.33		77.33	0.26		55.71	-0.2		55.87	-0.14		77.36	-0.57		60.17	0.08		77.37	-0.24		137.59	1.82		77.37	-0.14
63.56	-0.74		60.4	-0.34		77.63	0.26		55.93	-0.21		56.08	-0.14		77.66	-0.58		60.4	0.09		77.67	-0.23		138.13	1.89		77.67	-0.13
63.81	-0.74		60.63	-0.34		77.93	0.25		56.14	-0.2		56.3	-0.12		77.96	-0.57		60.64	0.09		77.97	-0.23		138.66	1.94		77.97	-0.14
64.05	-0.74		60.86	-0.34		78.23	0.26		56.36	-0.2		56.52	-0.13		78.26	-0.56		60.87	0.1		78.27	-0.24		139.19	1.97		78.27	-0.13
64.3	-0.75		61.1	-0.33		78.53	0.25		56.57	-0.2		56.73	-0.12		78.56	-0.57		61.1	0.12		78.57	-0.23		139.73	1.99		78.57	-0.14
64.54	-0.76		61.33	-0.34		78.83	0.25		56.79	-0.2		56.95	-0.12		78.86	-0.57		61.34	0.11		78.87	-0.24		140.26	2.03		78.87	-0.14
64.79	-0.75		61.56	-0.35		79.13	0.25		57.01	-0.2		57.17	-0.11		79.16	-0.61		61.57	0.1		79.17	-0.24		140.79	2.07		79.17	-0.15
65.03	-0.75		61.8	-0.35		79.43	0.25		57.22	-0.2		57.38	-0.1		79.46	-0.57		61.8	0.11		79.47	-0.24		141.33	2.13		79.47	-0.14
65.28	-0.75		62.03	-0.35		79.73	0.25		57.44	-0.19		57.6	-0.1		79.76	-0.55		62.04	0.1		79.77	-0.25		141.86	2.23		79.77	-0.14
65.53	-0.75		62.26	-0.34		80.03	0.26		57.65	-0.2		57.82	-0.1		80.06	-0.55		62.27	0.1		80.07	-0.25		142.39	2.38		80.07	-0.14
65.77	-0.75		62.5	-0.34		80.33	0.25		57.87	-0.18		58.03	-0.09		80.36	-0.54		62.5	0.1		80.36	-0.24		142.93	2.65		80.37	-0.15
66.02	-0.75		62.73	-0.35		80.63	0.24		58.09	-0.19		58.25	-0.08		80.66	-0.52		62.74	0.11		80.66	-0.25		143.46	3.02		80.67	-0.14
66.26	-0.76		62.96	-0.35		80.93	0.24		58.3	-0.2		58.47	-0.09		80.96	-0.53		62.97	0.11		80.96	-0.24		143.99	3.52		80.97	-0.15
66.51	-0.76		63.2	-0.35		81.23	0.25		58.52	-0.19		58.68	-0.07		81.26	-0.52		63.2	0.1		81.26	-0.24		144.53	4.3		81.27	-0.14
66.75	-0.76		63.43	-0.34		81.53	0.25		58.73	-0.19		58.9	-0.08		81.56	-0.52		63.44	0.09		81.56	-0.25		145.06	5.37		81.57	-0.15
67	-0.77		63.66	-0.35		81.83	0.24		58.95	-0.19		59.12	-0.07		81.86	-0.52		63.67	0.09		81.86	-0.25		145.59	6.97		81.87	-0.15
67.24	-0.76		63.9	-0.35		82.13	0.24		59.17	-0.2		59.33	-0.08		82.16	-0.52		63.9	0.09		82.16	-0.25		146.13	9.09		82.17	-0.15
67.49	-0.77		64.13	-0.34		82.43	0.24		59.38	-0.2		59.55	-0.08		82.46	-0.51		64.14	0.1		82.46	-0.24		146.66	11.03		82.47	-0.14
67.73	-0.78		64.36	-0.35		82.73	0.23		59.6	-0.2		59.77	-0.07		82.76	-0.52		64.37	0.09		82.76	-0.24		147.19	12.77		82.77	-0.15
67.98	-0.77		64.6	-0.35		83.03	0.23		59.81	-0.2		59.98	-0.07		83.06	-0.52		64.6	0.1		83.06	-0.24		147.73	14.5		83.07	-0.15
68.22	-0.77		64.83	-0.35		83.33	0.24		60.03	-0.18		60.2	-0.07		83.36	-0.51		64.83	0.09		83.36	-0.25		148.26	16.59		83.37	-0.14
68.47	-0.77		65.06	-0.35		83.63	0.23		60.25	-0.2		60.41	-0.08		83.66	-0.52		65.07	0.08		83.66	-0.25		148.79	19.29		83.67	-0.14
68.72	-0.77		65.29	-0.35		83.93	0.23		60.46	-0.19		60.63	-0.07		83.96	-0.52		65.3	0.08		83.96	-0.23		149.33	22.7		83.97	-0.14
68.96	-0.77		65.53	-0.36		84.23	0.24		60.68	-0.19		60.85	-0.08		84.26	-0.51		65.53	0.09		84.26	-0.25		149.86	27.26		84.27	-0.16
69.21	-0.76		65.76	-0.35		84.53	0.23		60.89	-0.19		61.06	-0.08		84.56	-0.51		65.77	0.09		84.56	-0.24		150.39	32.48		84.57	-0.15
69.45	-0.77		65.99	-0.36		84.83	0.23		61.11	-0.19		61.28	-0.08		84.86	-0.5		66	0.08		84.86	-0.24		150.93	38.46		84.87	-0.15
69.7	-0.77		66.23	-0.34		85.13	0.23		61.33	-0.18		61.5	-0.09		85.16	-0.5		66.23	0.08		85.16	-0.25		151.46	44.84		85.17	-0.15
69.94	-0.79		66.46	-0.36		85.43	0.23		61.54	-0.19		61.71	-0.09		85.46	-0.51		66.47	0.09		85.46	-0.24		151.99	50.58		85.47	-0.15
70.19	-0.79		66.69	-0.35		85.73	0.23		61.76	-0.18		61.93	-0.08		85.76	-0.5		66.7	0.08		85.76	-0.25		152.53	55.66		85.77	-0.14
70.43	-0.78		66.93	-0.36		86.03	0.24		61.97	-0.19		62.15	-0.09		86.06	-0.5		66.93	0.09		86.06	-0.25		153.06	59.17		86.07	-0.15
70.68	-0.78		67.16	-0.36		86.33	0.24		62.19	-0.18		62.36	-0.11		86.36	-0.51		67.17	0.08		86.36	-0.25		153.59	61.16		86.37	-0.14
70.92	-0.8		67.39	-0.36		86.63	0.24		62.41	-0.18		62.58	-0.09		86.66	-0.5		67.4	0.08		86.66	-0.24		154.13	61.67		86.67	-0.15
71.17	-0.79		67.63	-0.36		86.93	0.24		62.62	-0.18		62.8	-0.09		86.96	-0.49		67.63	0.07		86.96	-0.24		154.66	60.75		86.97	-0.15
71.42	-0.79		67.86	-0.37		87.23	0.25		62.84	-0.17		63.01	-0.1		87.26	-0.5		67.87	0.07		87.26	-0.24		155.19	58.9		87.27	-0.14
71.66	-0.79		68.09	-0.36		87.53	0.25		63.05	-0.18		63.23	-0.11		87.56	-0.51		68.1	0.07		87.56	-0.24		155.73	56.09		87.57	-0.14
71.91	-0.79		68.33	-0.36		87.83	0.24		63.27	-0.18		63.45	-0.11		87.86	-0.51		68.33	0.07		87.86	-0.24		156.26	52.82		87.87	-0.15
72.15	-0.79		68.56	-0.37		88.13	0.24		63.48	-0.19		63.66	-0.12		88.16	-0.51		68.57	0.07		88.16	-0.24		156.79	49.19		88.17	-0.15
72.4	-0.8		68.79	-0.37		88.43	0.26		63.7	-0.18		63.88	-0.11		88.46	-0.51		68.8	0.08		88.46	-0.24		157.33	45.63		88.47	-0.15
72.64	-0.8		69.03	-0.36		88.72	0.25		63.92	-0.18		64.1	-0.11		88.76	-0.51		69.03	0.08		88.76	-0.24		157.86	41.85		88.77	-0.15
72.89	-0.79		69.26	-0.36		89.02	0.26		64.13	-0.17		64.31	-0.12		89.06	-0.51		69.27	0.08		89.06	-0.24		158.39	38.25		89.07	-0.14
73.13	-0.8		69.49	-0.36		89.32	0.26		64.35	-0.17		64.53	-0.12		89.36	-0.52		69.5	0.08		89.36	-0.24		158.93	34.82		89.37	-0.15
73.38	-0.8		69.73	-0.36		89.62	0.26		64.56	-0.18		64.75	-0.12		89.66	-0.53		69.73	0.09		89.66	-0.24		159.46	31.39		89.67	-0.14
73.62	-0.8		69.96	-0.37		89.92	0.26		64.78	-0.18		64.96	-0.14		89.96	-0.53		69.97	0.09		89.96	-0.24		159.99	28.31		89.97	-0.15
73.87	-0.8		70.19	-0.37		90.22	0.27		65	-0.17		65.18	-0.14		90.26	-0.53		70.2	0.09		90.26	-0.24		160.53	25.26		90.27	-0.15
74.11	-0.8		70.43	-0.37		90.52	0.28		65.21	-0.18		65.4	-0.13		90.56	-0.54		70.43	0.1		90.56	-0.23		161.06	22.38		90.57	-0.15
74.36	-0.8		70.66	-0.36		90.82	0.27		65.43	-0.17		65.61	-0.14		90.86	-0.53		70.67	0.1		90.86	-0.23		161.59	19.88		90.87	-0.14
74.61	-0.8		70.89	-0.37		91.12	0.28		65.64	-0.17		65.83	-0.14		91.16	-0.54		70.9	0.1		91.16	-0.24		162.13	17.41		91.17	-0.16
74.85	-0.8		71.12	-0.37		91.42	0.3		65.86	-0.17		66.04	-0.14		91.46	-0.54		71.13	0.09		91.46	-0.23		162.66	15.19		91.47	-0.15
75.1	-0.8		71.36	-0.38		91.72	0.3		66.08	-0.17		66.26	-0.15		91.76	-0.54		71.36	0.08		91.76	-0.23		163.19	13.24		91.77	-0.15
75.34	-0.8		71.59	-0.37		92.02	0.31		66.29	-0.17		66.48	-0.15		92.06	-0.55		71.6	0.06		92.06	-0.23		163.73	11.46		92.07	-0.16
75.59	-0.81		71.82	-0.38		92.32	0.32		66.51	-0.17		66.69	-0.15		92.36	-0.56		71.83	0.06		92.36	-0.23		164.26	9.92		92.37	-0.15
75.83	-0.8		72.06	-0.37		92.62	0.33		66.72	-0.17		66.91	-0.15		92.66	-0.59		72.06	0.1		92.66	-0.24		164.79	8.55		92.67	-0.15
76.08	-0.8		72.29	-0.38		92.92	0.34		66.94	-0.17		67.13	-0.14		92.96	-0.57		72.3	0.11		92.96	-0.22		165.33	7.45		92.97	-0.15
76.32	-0.81		72.52	-0.37		93.22	0.35		67.16	-0.18		67.34	-0.15		93.26	-0.59		72.53	0.11		93.26	-0.23		165.86	6.43		93.27	-0.15
76.57	-0.8		72.76	-0.37		93.52	0.35		67.37	-0.17		67.56	-0.16		93.56	-0.6		72.76	0.12		93.56	-0.23		166.39	5.58		93.57	-0.15
76.81	-0.8		72.99	-0.37		93.82	0.38		67.59	-0.17		67.78	-0.15		93.86	-0.62		73	0.11		93.86	-0.23		166.93	4.92		93.87	-0.14
77.06	-0.8		73.22	-0.37		94.12	0.38		67.8	-0.17		67.99	-0.15		94.16	-0.62		73.23	0.12		94.16	-0.23		167.46	4.31		94.17	-0.14
77.31	-0.8		73.46	-0.37		94.42	0.39		68.02	-0.17		68.21	-0.15		94.46	-0.63		73.46	0.11		94.46	-0.22		167.99	3.86		94.47	-0.15
77.55	-0.8		73.69	-0.37		94.72	0.41		68.24	-0.17		68.43	-0.14		94.76	-0.63		73.7	0.12		94.76	-0.23		168.53	3.49		94.77	-0.14
77.8	-0.8		73.92	-0.37		95.02	0.42		68.45	-0.17		68.64	-0.15		95.06	-0.64		73.93	0.12		95.06	-0.23		169.06	3.17		95.07	-0.15
78.04	-0.81		74.16	-0.36		95.32	0.42		68.67	-0.17		68.86	-0.15		95.36	-0.65		74.16	0.12		95.36	-0.22		169.59	2.92		95.37	-0.15
78.29	-0.8		74.39	-0.36		95.62	0.44		68.88	-0.17		69.08	-0.15		95.66	-0.66		74.4	0.12		95.66	-0.23		170.13	2.7		95.67	-0.15
78.53	-0.8		74.62	-0.36		95.92	0.46		69.1	-0.16		69.29	-0.15		95.96	-0.67		74.63	0.13		95.96	-0.22		170.66	2.53		95.97	-0.15
78.78	-0.8		74.86	-0.36		96.22	0.48		69.32	-0.16		69.51	-0.16		96.25	-0.67		74.86	0.13		96.26	-0.23		171.19	2.39		96.27	-0.15
79.02	-0.8		75.09	-0.38		96.52	0.48		69.53	-0.17		69.73	-0.15		96.55	-0.66		75.1	0.13		96.56	-0.23		171.73	2.26		96.57	-0.16
79.27	-0.8		75.32	-0.37		96.82	0.5		69.75	-0.17		69.94	-0.16		96.85	-0.66		75.33	0.13		96.86	-0.24		172.26	2.16		96.87	-0.15
79.51	-0.79		75.56	-0.36		97.12	0.51		69.96	-0.17		70.16	-0.15		97.15	-0.66		75.56	0.12		97.16	-0.23		172.79	2.08		97.17	-0.16
79.76	-0.8		75.79	-0.37		97.42	0.53		70.18	-0.17		70.38	-0.15		97.45	-0.66		75.8	0.13		97.46	-0.24		173.33	1.99		97.47	-0.14
80	-0.79		76.02	-0.36		97.72	0.54		70.39	-0.16		70.59	-0.15		97.75	-0.65		76.03	0.14		97.76	-0.23		173.86	1.95		97.77	-0.15
80.25	-0.79		76.26	-0.36		98.02	0.56		70.61	-0.16		70.81	-0.16		98.05	-0.64		76.26	0.13		98.06	-0.23		174.39	1.9		98.07	-0.16
80.5	-0.79		76.49	-0.37		98.32	0.58		70.83	-0.16		71.03	-0.17		98.35	-0.68		76.5	0.12		98.36	-0.23		174.93	1.85		98.37	-0.15
80.74	-0.79		76.72	-0.37		98.62	0.59		71.04	-0.17		71.24	-0.15		98.65	-0.63		76.73	0.14		98.66	-0.24		175.46	1.81		98.67	-0.15
80.99	-0.78		76.95	-0.37		98.92	0.61		71.26	-0.16		71.46	-0.16		98.95	-0.62		76.96	0.13		98.96	-0.24		175.99	1.77		98.97	-0.15
81.23	-0.79		77.19	-0.36		99.22	0.63		71.47	-0.16		71.67	-0.16		99.25	-0.62		77.2	0.13		99.26	-0.23		176.53	1.74		99.27	-0.15
81.48	-0.78		77.42	-0.36		99.52	0.66		71.69	-0.17		71.89	-0.15		99.55	-0.61		77.43	0.13		99.56	-0.23		177.06	1.72		99.57	-0.14
81.72	-0.78		77.65	-0.37		99.82	0.67		71.91	-0.16		72.11	-0.15		99.85	-0.6		77.66	0.12		99.86	-0.23		177.59	1.68		99.87	-0.14
81.97	-0.77		77.89	-0.37		100.12	0.69		72.12	-0.16		72.32	-0.14		100.15	-0.59		77.9	0.13		100.16	-0.22		178.13	1.67		100.17	-0.14
82.21	-0.77		78.12	-0.36		100.41	0.7		72.34	-0.17		72.54	-0.16		100.45	-0.57		78.13	0.11		100.46	-0.24		178.66	1.65		100.47	-0.14
82.46	-0.77		78.35	-0.36		100.71	0.72		72.55	-0.17		72.76	-0.15		100.75	-0.56		78.36	0.11		100.76	-0.23		179.19	1.63		100.77	-0.14
82.7	-0.77		78.59	-0.37		101.01	0.74		72.77	-0.17		72.97	-0.16		101.05	-0.56		78.59	0.1		101.06	-0.23		179.73	1.62		101.07	-0.14
82.95	-0.77		78.82	-0.37		101.31	0.76		72.99	-0.17		73.19	-0.15		101.35	-0.56		78.83	0.12		101.36	-0.22		180.26	1.59		101.37	-0.13
83.2	-0.77		79.05	-0.37		101.61	0.78		73.2	-0.17		73.41	-0.16		101.65	-0.55		79.06	0.12		101.66	-0.23		180.79	1.59		101.67	-0.12
83.44	-0.77		79.29	-0.38		101.91	0.8		73.42	-0.17		73.62	-0.15		101.95	-0.55		79.29	0.12		101.96	-0.23		181.33	1.57		101.97	-0.12
83.69	-0.77		79.52	-0.36		102.21	0.83		73.63	-0.18		73.84	-0.16		102.25	-0.54		79.53	0.13		102.26	-0.23		181.86	1.56		102.27	-0.12
83.93	-0.77		79.75	-0.37		102.51	0.87		73.85	-0.17		74.06	-0.16		102.55	-0.54		79.76	0.11		102.56	-0.24		182.39	1.55		102.57	-0.12
84.18	-0.77		79.99	-0.38		102.81	0.89		74.07	-0.18		74.27	-0.16		102.85	-0.52		79.99	0.12		102.86	-0.23		182.93	1.54		102.87	-0.13
84.42	-0.77		80.22	-0.37		103.11	0.91		74.28	-0.17		74.49	-0.17		103.15	-0.51		80.23	0.11		103.15	-0.23		183.46	1.53		103.17	-0.13
84.67	-0.76		80.45	-0.38		103.41	0.94		74.5	-0.17		74.71	-0.16		103.45	-0.51		80.46	0.12		103.45	-0.23		183.99	1.52		103.47	-0.12
84.91	-0.76		80.69	-0.37		103.71	0.96		74.71	-0.17		74.92	-0.16		103.75	-0.53		80.69	0.11		103.75	-0.23		184.53	1.52		103.77	-0.13
85.16	-0.76		80.92	-0.38		104.01	0.99		74.93	-0.17		75.14	-0.15		104.05	-0.52		80.93	0.11		104.05	-0.24		185.06	1.5		104.07	-0.14
85.4	-0.77		81.15	-0.38		104.31	1.01		75.15	-0.17		75.36	-0.16		104.35	-0.52		81.16	0.11		104.35	-0.25		185.59	1.5		104.37	-0.13
85.65	-0.77		81.39	-0.37		104.61	1.04		75.36	-0.17		75.57	-0.17		104.65	-0.52		81.39	0.11		104.65	-0.24		186.13	1.49		104.67	-0.13
85.89	-0.78		81.62	-0.37		104.91	1.07		75.58	-0.18		75.79	-0.16		104.95	-0.51		81.63	0.11		104.95	-0.23		186.66	1.49		104.97	-0.12
86.14	-0.76		81.85	-0.38		105.21	1.1		75.79	-0.16		76.01	-0.16		105.25	-0.5		81.86	0.1		105.25	-0.23		187.19	1.49		105.27	-0.12
86.39	-0.77		82.09	-0.39		105.51	1.13		76.01	-0.17		76.22	-0.17		105.55	-0.5		82.09	0.1		105.55	-0.23		187.73	1.49		105.57	-0.13
86.63	-0.77		82.32	-0.38		105.81	1.14		76.23	-0.18		76.44	-0.17		105.85	-0.5		82.33	0.1		105.85	-0.23		188.26	1.49		105.87	-0.13
86.88	-0.77		82.55	-0.38		106.11	1.15		76.44	-0.18		76.66	-0.17		106.15	-0.5		82.56	0.11		106.15	-0.22		188.79	1.48		106.17	-0.14
87.12	-0.77		82.78	-0.38		106.41	1.17		76.66	-0.18		76.87	-0.17		106.45	-0.49		82.79	0.1		106.45	-0.22		189.33	1.47		106.47	-0.13
87.37	-0.77		83.02	-0.39		106.71	1.18		76.87	-0.18		77.09	-0.16		106.75	-0.5		83.03	0.1		106.75	-0.21		189.86	1.48		106.77	-0.13
87.61	-0.77		83.25	-0.39		107.01	1.2		77.09	-0.18		77.3	-0.15		107.05	-0.48		83.26	0.1		107.05	-0.22		190.39	1.47		107.06	-0.13
87.86	-0.77		83.48	-0.39		107.31	1.2		77.3	-0.18		77.52	-0.18		107.35	-0.49		83.49	0.1		107.35	-0.21		190.93	1.46		107.36	-0.13
88.1	-0.78		83.72	-0.39		107.61	1.23		77.52	-0.19		77.74	-0.16		107.65	-0.49		83.73	0.1		107.65	-0.22		191.46	1.46		107.66	-0.14
88.35	-0.77		83.95	-0.39		107.91	1.23		77.74	-0.19		77.95	-0.16		107.95	-0.48		83.96	0.09		107.95	-0.22		191.99	1.47		107.96	-0.13
88.59	-0.77		84.18	-0.39		108.21	1.26		77.95	-0.18		78.17	-0.17		108.25	-0.48		84.19	0.09		108.25	-0.21		192.53	1.47		108.26	-0.13
88.84	-0.78		84.42	-0.39		108.51	1.28		78.17	-0.18		78.39	-0.18		108.55	-0.48		84.43	0.09		108.55	-0.21		193.06	1.47		108.56	-0.14
89.09	-0.78		84.65	-0.38		108.81	1.32		78.38	-0.18		78.6	-0.17		108.85	-0.47		84.66	0.1		108.85	-0.22		193.59	1.46		108.86	-0.13
89.33	-0.78		84.88	-0.38		109.11	1.39		78.6	-0.19		78.82	-0.17		109.15	-0.46		84.89	0.08		109.15	-0.22		194.13	1.46		109.16	-0.13
89.58	-0.78		85.12	-0.38		109.41	1.48		78.82	-0.2		79.04	-0.18		109.45	-0.47		85.12	0.08		109.45	-0.21		194.66	1.47		109.46	-0.14
89.82	-0.78		85.35	-0.38		109.71	1.64		79.03	-0.2		79.25	-0.18		109.75	-0.45		85.36	0.08		109.75	-0.21		195.19	1.47		109.76	-0.14
90.07	-0.77		85.58	-0.38		110.01	1.91		79.25	-0.21		79.47	-0.18		110.05	-0.44		85.59	0.08		110.05	-0.2		195.73	1.47		110.06	-0.14
90.31	-0.78		85.82	-0.39		110.31	2.35		79.46	-0.2		79.69	-0.18		110.35	-0.44		85.82	0.08		110.35	-0.19		196.26	1.47		110.36	-0.13
90.56	-0.77		86.05	-0.39		110.61	3.06		79.68	-0.19		79.9	-0.17		110.65	-0.43		86.06	0.07		110.65	-0.19		196.79	1.48		110.66	-0.13
90.8	-0.78		86.28	-0.38		110.91	4.2		79.9	-0.2		80.12	-0.19		110.95	-0.4		86.29	0.07		110.95	-0.17		197.33	1.47		110.96	-0.13
91.05	-0.78		86.52	-0.39		111.21	6.06		80.11	-0.2		80.34	-0.18		111.25	-0.37		86.52	0.08		111.25	-0.15		197.86	1.49		111.26	-0.14
91.29	-0.77		86.75	-0.4		111.51	8.93		80.33	-0.21		80.55	-0.19		111.55	-0.27		86.76	0.08		111.55	-0.09		198.39	1.49		111.56	-0.14
91.54	-0.78		86.98	-0.39		111.81	13.37		80.54	-0.2		80.77	-0.18		111.85	-0.11		86.99	0.07		111.85	0.04		198.93	1.5		111.86	-0.13
91.78	-0.77		87.22	-0.39		112.1	19.56		80.76	-0.2		80.99	-0.18		112.15	0.24		87.22	0.08		112.15	0.3		199.46	1.51		112.16	-0.12
92.03	-0.77		87.45	-0.4		112.4	28.16		80.98	-0.2		81.2	-0.18		112.45	0.94		87.46	0.08		112.45	0.8		199.99	1.51		112.46	-0.13
92.28	-0.77		87.68	-0.4		112.7	39.6		81.19	-0.21		81.42	-0.18		112.75	2.14		87.69	0.08		112.75	1.64		200.53	1.53		112.76	-0.12
92.52	-0.78		87.92	-0.4		113	53.04		81.41	-0.21		81.64	-0.2		113.05	3.81		87.92	0.08		113.05	2.81		201.06	1.52		113.06	-0.13
92.77	-0.78		88.15	-0.38		113.3	68.1		81.62	-0.21		81.85	-0.19		113.35	5.83		88.16	0.08		113.35	4.26		201.59	1.52		113.36	-0.12
93.01	-0.77		88.38	-0.39		113.6	83.88		81.84	-0.21		82.07	-0.2		113.65	8.06		88.39	0.08		113.65	5.87		202.13	1.53		113.66	-0.11
93.26	-0.76		88.61	-0.4		113.9	98.69		82.06	-0.22		82.29	-0.2		113.95	10.19		88.62	0.08		113.95	7.44		202.66	1.52		113.96	-0.09
93.5	-0.77		88.85	-0.39		114.2	111.52		82.27	-0.21		82.5	-0.19		114.25	12.13		88.86	0.09		114.25	8.9		203.19	1.53		114.26	0.03
93.75	-0.77		89.08	-0.39		114.5	121.64		82.49	-0.22		82.72	-0.2		114.55	13.76		89.09	0.09		114.55	10.19		203.73	1.52		114.56	0.39
93.99	-0.77		89.31	-0.39		114.8	128.89		82.7	-0.21		82.93	-0.19		114.85	15.09		89.32	0.09		114.85	11.28		204.26	1.53		114.86	1.02
94.24	-0.77		89.55	-0.39		115.1	134		82.92	-0.22		83.15	-0.2		115.15	16.14		89.56	0.08		115.15	12.16		204.79	1.52		115.16	1.84
94.48	-0.77		89.78	-0.41		115.4	136.56		83.13	-0.22		83.37	-0.2		115.45	16.94		89.79	0.08		115.45	12.86		205.33	1.53		115.46	2.73
94.73	-0.77		90.01	-0.39		115.7	137.75		83.35	-0.21		83.58	-0.2		115.75	17.53		90.02	0.07		115.75	13.35		205.86	1.53		115.76	3.53
94.97	-0.77		90.25	-0.4		116	138.23		83.57	-0.21		83.8	-0.19		116.05	17.98		90.26	0.08		116.05	13.71		206.39	1.54		116.06	4.16
95.22	-0.77		90.48	-0.38		116.3	138.21		83.78	-0.22		84.02	-0.19		116.35	18.38		90.49	0.07		116.35	13.91		206.93	1.53		116.36	4.61
95.47	-0.77		90.71	-0.38		116.6	137.29		84	-0.21		84.23	-0.2		116.65	18.7		90.72	0.07		116.65	14.03		207.46	1.54		116.66	4.93
95.71	-0.77		90.95	-0.39		116.9	136.06		84.21	-0.22		84.45	-0.2		116.95	19.01		90.96	0.08		116.95	14.09		207.99	1.54		116.96	5.1
95.96	-0.76		91.18	-0.4		117.2	134.35		84.43	-0.22		84.67	-0.2		117.25	19.29		91.19	0.07		117.25	14.1		208.53	1.55		117.26	5.2
96.2	-0.77		91.41	-0.4		117.5	132.69		84.65	-0.23		84.88	-0.21		117.54	19.57		91.42	0.08		117.55	14.07		209.06	1.56		117.56	5.23
96.45	-0.77		91.65	-0.4		117.8	130.72		84.86	-0.22		85.1	-0.2		117.84	19.82		91.65	0.08		117.85	14.03		209.59	1.58		117.86	5.26
96.69	-0.76		91.88	-0.4		118.1	129.2		85.08	-0.22		85.32	-0.19		118.14	20.05		91.89	0.08		118.15	13.97		210.13	1.58		118.16	5.3
96.94	-0.77		92.11	-0.4		118.4	127.82		85.29	-0.23		85.53	-0.2		118.44	20.22		92.12	0.07		118.45	13.91		210.66	1.59		118.46	5.31
97.18	-0.76		92.35	-0.4		118.7	125.88		85.51	-0.22		85.75	-0.19		118.74	20.36		92.35	0.07		118.75	13.85		211.19	1.61		118.76	5.33
97.43	-0.75		92.58	-0.41		119	124.03		85.73	-0.22		85.97	-0.2		119.04	20.47		92.59	0.08		119.05	13.82		211.72	1.6		119.06	5.34
97.67	-0.75		92.81	-0.4		119.3	121.8		85.94	-0.23		86.18	-0.19		119.34	20.57		92.82	0.07		119.35	13.84		212.26	1.59		119.36	5.34
97.92	-0.77		93.05	-0.39		119.6	120.75		86.16	-0.23		86.4	-0.19		119.64	20.65		93.05	0.07		119.65	13.88		212.79	1.59		119.66	5.35
98.17	-0.76		93.28	-0.4		119.9	119.33		86.37	-0.22		86.62	-0.19		119.94	20.7		93.29	0.07		119.95	14		213.32	1.58		119.96	5.35
98.41	-0.76		93.51	-0.39		120.2	118.77		86.59	-0.23		86.83	-0.18		120.24	20.75		93.52	0.08		120.25	14.2		213.86	1.58		120.26	5.37
98.66	-0.76		93.74	-0.4		120.5	118.13		86.81	-0.22		87.05	-0.17		120.54	20.87		93.75	0.07		120.55	14.5		214.39	1.57		120.56	5.39
98.9	-0.76		93.98	-0.41		120.8	117.91		87.02	-0.22		87.27	-0.17		120.84	20.99		93.99	0.07		120.85	14.88		214.92	1.56		120.86	5.4
99.15	-0.76		94.21	-0.41		121.1	117.78		87.24	-0.24		87.48	-0.17		121.14	21.18		94.22	0.08		121.15	15.38		215.46	1.55		121.16	5.43
99.39	-0.76		94.44	-0.4		121.4	118.54		87.45	-0.23		87.7	-0.17		121.44	21.48		94.45	0.07		121.45	16		215.99	1.54		121.46	5.44
99.64	-0.75		94.68	-0.41		121.7	120.27		87.67	-0.23		87.92	-0.17		121.74	21.85		94.69	0.09		121.75	16.75		216.52	1.54		121.76	5.47
99.88	-0.76		94.91	-0.4		122	122.61		87.89	-0.23		88.13	-0.15		122.04	22.35		94.92	0.08		122.05	17.66		217.06	1.54		122.06	5.49
100.13	-0.76		95.14	-0.41		122.3	125.31		88.1	-0.24		88.35	-0.15		122.34	22.95		95.15	0.1		122.35	18.73		217.59	1.53		122.36	5.5
100.37	-0.76		95.38	-0.41		122.6	129.31		88.32	-0.22		88.56	-0.14		122.64	23.7		95.39	0.1		122.65	19.96		218.12	1.53		122.66	5.54
100.62	-0.76		95.61	-0.4		122.9	133.78		88.53	-0.23		88.78	-0.14		122.94	24.62		95.62	0.11		122.95	21.34		218.66	1.53		122.96	5.56
100.86	-0.75		95.84	-0.4		123.2	139.18		88.75	-0.23		89	-0.13		123.24	25.7		95.85	0.14		123.25	22.9		219.19	1.52		123.26	5.6
101.11	-0.75		96.08	-0.4		123.5	145.63		88.97	-0.23		89.21	-0.14		123.54	26.96		96.09	0.15		123.55	24.62		219.72	1.51		123.56	5.62
101.36	-0.75		96.31	-0.39		123.8	153.13		89.18	-0.23		89.43	-0.14		123.84	28.41		96.32	0.17		123.85	26.55		220.26	1.51		123.86	5.66
101.6	-0.75		96.54	-0.39		124.09	161.58		89.4	-0.23		89.65	-0.13		124.14	30.06		96.55	0.18		124.15	28.66		220.79	1.51		124.16	5.69
101.85	-0.75		96.78	-0.39		124.39	170.9		89.61	-0.23		89.86	-0.13		124.44	31.91		96.79	0.19		124.45	30.95		221.32	1.52		124.46	5.71
102.09	-0.76		97.01	-0.39		124.69	181.05		89.83	-0.23		90.08	-0.12		124.74	33.95		97.02	0.21		124.75	33.41		221.86	1.52		124.76	5.75
102.34	-0.75		97.24	-0.38		124.99	192.15		90.04	-0.23		90.3	-0.12		125.04	36.18		97.25	0.21		125.05	36.02		222.39	1.52		125.06	5.77
102.58	-0.76		97.48	-0.37		125.29	203.88		90.26	-0.23		90.51	-0.12		125.34	38.58		97.49	0.21		125.35	38.76		222.92	1.53		125.36	5.81
102.83	-0.75		97.71	-0.38		125.59	215.98		90.48	-0.22		90.73	-0.11		125.64	41.12		97.72	0.2		125.65	41.6		223.46	1.53		125.66	5.85
103.07	-0.77		97.94	-0.37		125.89	228.81		90.69	-0.22		90.95	-0.11		125.94	43.78		97.95	0.19		125.94	44.48		223.99	1.53		125.96	5.88
103.32	-0.76		98.18	-0.37		126.19	241.51		90.91	-0.23		91.16	-0.11		126.24	46.51		98.19	0.19		126.24	47.37		224.52	1.54		126.26	5.91
103.56	-0.76		98.41	-0.38		126.49	254.08		91.12	-0.22		91.38	-0.11		126.54	49.27		98.42	0.18		126.54	50.23		225.06	1.53		126.56	5.95
103.81	-0.76		98.64	-0.38		126.79	266.03		91.34	-0.22		91.6	-0.1		126.84	51.99		98.65	0.16		126.84	52.98		225.59	1.54		126.86	5.98
104.06	-0.76		98.88	-0.39		127.09	277.68		91.56	-0.22		91.81	-0.1		127.14	54.64		98.88	0.15		127.14	55.57		226.12	1.55		127.16	6.01
104.3	-0.76		99.11	-0.4		127.39	288.54		91.77	-0.22		92.03	-0.09		127.44	57.18		99.12	0.14		127.44	57.93		226.66	1.55		127.46	6.06
104.55	-0.76		99.34	-0.4		127.69	298.25		91.99	-0.22		92.25	-0.09		127.74	59.51		99.35	0.13		127.74	60.06		227.19	1.52		127.76	6.08
104.79	-0.76		99.57	-0.41		127.99	306.62		92.2	-0.22		92.46	-0.08		128.04	61.57		99.58	0.11		128.04	61.88		227.72	1.54		128.06	6.12
105.04	-0.76		99.81	-0.41		128.29	313.76		92.42	-0.21		92.68	-0.08		128.34	63.38		99.82	0.11		128.34	63.37		228.26	1.54		128.36	6.16
105.28	-0.75		100.04	-0.41		128.59	319.35		92.64	-0.21		92.9	-0.08		128.64	64.83		100.05	0.1		128.64	64.49		228.79	1.55		128.66	6.21
105.53	-0.75		100.27	-0.42		128.89	323.17		92.85	-0.21		93.11	-0.08		128.94	66.01		100.28	0.1		128.94	65.26		229.32	1.54		128.96	6.23
105.77	-0.75		100.51	-0.42		129.19	325.83		93.07	-0.22		93.33	-0.09		129.24	66.79		100.52	0.08		129.24	65.65		229.86	1.54		129.26	6.27
106.02	-0.75		100.74	-0.42		129.49	326.53		93.28	-0.22		93.55	-0.07		129.54	67.22		100.75	0.08		129.54	65.65		230.39	1.55		129.56	6.31
106.26	-0.76		100.97	-0.43		129.79	325.85		93.5	-0.21		93.76	-0.07		129.84	67.27		100.98	0.07		129.84	65.31		230.92	1.54		129.86	6.36
106.51	-0.76		101.21	-0.43		130.09	323.57		93.72	-0.22		93.98	-0.06		130.14	66.97		101.22	0.06		130.14	64.6		231.46	1.55		130.16	6.39
106.75	-0.76		101.44	-0.44		130.39	320.75		93.93	-0.23		94.19	-0.05		130.44	66.33		101.45	0.06		130.44	63.58		231.99	1.56		130.46	6.44
107	-0.76		101.67	-0.44		130.69	315.95		94.15	-0.22		94.41	-0.05		130.74	65.31		101.68	0.05		130.74	62.25		232.52	1.54		130.76	6.48
107.25	-0.76		101.91	-0.44		130.99	311.15		94.36	-0.23		94.63	-0.03		131.04	64.01		101.92	0.05		131.04	60.67		233.06	1.55		131.06	6.52
107.49	-0.75		102.14	-0.44		131.29	305.77		94.58	-0.23		94.84	-0.03		131.34	62.42		102.15	0.05		131.34	58.87		233.59	1.54		131.36	6.56
107.74	-0.75		102.37	-0.45		131.59	299.9		94.8	-0.23		95.06	-0.01		131.64	60.6		102.38	0.04		131.64	56.89		234.12	1.54		131.66	6.61
107.98	-0.75		102.61	-0.46		131.89	294.36		95.01	-0.23		95.28	-0.01		131.94	58.54		102.62	0.04		131.94	54.75		234.66	1.55		131.96	6.65
108.23	-0.76		102.84	-0.46		132.19	287.17		95.23	-0.24		95.49	0.01		132.24	56.3		102.85	0.03		132.24	52.5		235.19	1.56		132.26	6.69
108.47	-0.76		103.07	-0.46		132.49	279.53		95.44	-0.24		95.71	0.02		132.54	53.95		103.08	0.04		132.54	50.16		235.72	1.54		132.56	6.73
108.72	-0.75		103.31	-0.45		132.79	272.83		95.66	-0.23		95.93	0.02		132.84	51.48		103.32	0.04		132.84	47.77		236.26	1.56		132.86	6.78
108.96	-0.75		103.54	-0.46		133.09	266.63		95.88	-0.25		96.14	0.03		133.14	48.91		103.55	0.04		133.14	45.34		236.79	1.56		133.16	6.83
109.21	-0.75		103.77	-0.47		133.39	258.65		96.09	-0.24		96.36	0.03		133.44	46.31		103.78	0.04		133.44	42.93		237.32	1.55		133.46	6.87
109.45	-0.75		104.01	-0.47		133.69	250.85		96.31	-0.25		96.58	0.03		133.74	43.68		104.02	0.04		133.74	40.54		237.86	1.56		133.76	6.93
109.7	-0.75		104.24	-0.47		133.99	245.53		96.52	-0.24		96.79	0.05		134.04	41.06		104.25	0.04		134.04	38.2		238.39	1.55		134.06	6.98
109.95	-0.75		104.47	-0.47		134.29	237.89		96.74	-0.25		97.01	0.04		134.34	38.48		104.48	0.04		134.34	35.92		238.92	1.57		134.36	7.02
110.19	-0.75		104.71	-0.48		134.59	232.03		96.95	-0.25		97.23	0.03		134.64	35.97		104.72	0.04		134.64	33.71		239.46	1.57		134.66	7.07
110.44	-0.75		104.94	-0.49		134.89	226.14		97.17	-0.25		97.44	0.04		134.94	33.5		104.95	0.05		134.94	31.58		239.99	1.57		134.96	7.1
110.68	-0.76		105.17	-0.49		135.19	217.13		97.39	-0.26		97.66	0.04		135.24	31.09		105.18	0.05		135.24	29.5		240.52	1.58		135.26	7.16
110.93	-0.75		105.4	-0.49		135.49	211.99		97.6	-0.27		97.88	0.02		135.54	28.8		105.41	0.03		135.54	27.51		241.06	1.57		135.56	7.21
111.17	-0.75		105.64	-0.48		135.78	205.26		97.82	-0.27		98.09	0.02		135.84	26.61		105.65	0.04		135.84	25.66		241.59	1.58		135.86	7.26
111.42	-0.76		105.87	-0.49		136.08	198.2		98.03	-0.26		98.31	0.03		136.14	24.54		105.88	0.04		136.14	23.86		242.12	1.58		136.16	7.33
111.66	-0.74		106.1	-0.49		136.38	190.91		98.25	-0.26		98.53	0.01		136.44	22.58		106.11	0.05		136.44	22.18		242.66	1.59		136.46	7.37
111.91	-0.74		106.34	-0.49		136.68	184.52		98.47	-0.26		98.74	0.01		136.74	20.76		106.35	0.04		136.74	20.61		243.19	1.6		136.76	7.42
112.15	-0.73		106.57	-0.49		136.98	177.56		98.68	-0.27		98.96	0.01		137.04	19.03		106.58	0.06		137.04	19.14		243.72	1.59		137.06	7.46
112.4	-0.73		106.8	-0.5		137.28	169.37		98.9	-0.27		99.18	0.02		137.34	17.43		106.81	0.05		137.34	17.72		244.26	1.6		137.36	7.51
112.64	-0.72		107.04	-0.5		137.58	161.24		99.11	-0.27		99.39	0.01		137.64	15.94		107.05	0.05		137.64	16.43		244.79	1.6		137.65	7.57
112.89	-0.71		107.27	-0.5		137.88	152.87		99.33	-0.26		99.61	0.01		137.94	14.56		107.28	0.05		137.94	15.21		245.32	1.61		137.95	7.61
113.14	-0.7		107.5	-0.5		138.18	147.9		99.55	-0.27		99.82	0.02		138.24	13.29		107.51	0.05		138.24	14.07		245.86	1.61		138.25	7.66
113.38	-0.68		107.74	-0.5		138.48	139.47		99.76	-0.27		100.04	0.02		138.54	12.11		107.75	0.05		138.54	13.02		246.39	1.61		138.55	7.72
113.63	-0.66		107.97	-0.51		138.78	131.69		99.98	-0.27		100.26	0.02		138.83	11.05		107.98	0.07		138.84	12.05		246.92	1.62		138.85	7.76
113.87	-0.64		108.2	-0.5		139.08	124.1		100.19	-0.26		100.47	0.03		139.13	10.08		108.21	0.07		139.14	11.13		247.46	1.63		139.15	7.79
114.12	-0.6		108.44	-0.5		139.38	114.26		100.41	-0.27		100.69	0.02		139.43	9.19		108.45	0.07		139.44	10.3		247.99	1.63		139.45	7.85
114.36	-0.55		108.67	-0.51		139.68	105.52		100.63	-0.27		100.91	0.02		139.73	8.4		108.68	0.07		139.74	9.53		248.52	1.64		139.75	7.89
114.61	-0.49		108.9	-0.5		139.98	98.5		100.84	-0.27		101.12	0.03		140.03	7.66		108.91	0.07		140.04	8.82		249.06	1.63		140.05	7.93
114.85	-0.43		109.14	-0.52		140.28	92.01		101.06	-0.27		101.34	0.02		140.33	6.99		109.15	0.08		140.34	8.16		249.59	1.64		140.35	7.98
115.1	-0.35		109.37	-0.51		140.58	84.49		101.27	-0.27		101.56	0.04		140.63	6.37		109.38	0.09		140.64	7.57		250.12	1.64		140.65	8.02
115.34	-0.27		109.6	-0.52		140.88	77.14		101.49	-0.27		101.77	0.02		140.93	5.81		109.61	0.08		140.94	7.02		250.66	1.64		140.95	8.06
115.59	-0.16		109.84	-0.52		141.18	70.46		101.71	-0.27		101.99	0.02		141.23	5.32		109.85	0.09		141.24	6.52		251.19	1.66		141.25	8.12
115.84	-0.06		110.07	-0.51		141.48	65.32		101.92	-0.27		102.21	0.01		141.53	4.87		110.08	0.1		141.54	6.07		251.72	1.66		141.55	8.15
116.08	0.06		110.3	-0.52		141.78	58.86		102.14	-0.27		102.42	0.01		141.83	4.46		110.31	0.09		141.84	5.65		252.26	1.67		141.85	8.2
116.33	0.17		110.54	-0.51		142.08	53.55		102.35	-0.27		102.64	0.01		142.13	4.1		110.55	0.11		142.14	5.26		252.79	1.67		142.15	8.24
116.57	0.3		110.77	-0.52		142.38	48.11		102.57	-0.27		102.86	0.02		142.43	3.77		110.78	0.13		142.44	4.91		253.32	1.67		142.45	8.28
116.82	0.42		111	-0.51		142.68	43.1		102.79	-0.27		103.07	0.02		142.73	3.48		111.01	0.17		142.74	4.6		253.86	1.67		142.75	8.32
117.06	0.54		111.23	-0.51		142.98	39		103	-0.27		103.29	0.01		143.03	3.2		111.25	0.19		143.04	4.31		254.39	1.68		143.05	8.37
117.31	0.66		111.47	-0.52		143.28	34.9		103.22	-0.26		103.51	0.01		143.33	2.97		111.48	0.24		143.34	4.05		254.92	1.68		143.35	8.42
117.55	0.8		111.7	-0.52		143.58	31.4		103.43	-0.27		103.72	0		143.63	2.74		111.71	0.3		143.64	3.82		255.46	1.68		143.65	8.47
117.8	0.92		111.93	-0.52		143.88	29.36		103.65	-0.26		103.94	0		143.93	2.56		111.94	0.41		143.94	3.59		255.99	1.69		143.95	8.51
118.04	1.05		112.17	-0.52		144.18	26.36		103.86	-0.27		104.16	0		144.23	2.36		112.18	0.55		144.24	3.4		256.52	1.7		144.25	8.56
118.29	1.19		112.4	-0.52		144.48	24.03		104.08	-0.27		104.37	0.01		144.53	2.21		112.41	0.76		144.54	3.23		257.06	1.7		144.55	8.61
118.53	1.33		112.63	-0.53		144.78	21.64		104.3	-0.26		104.59	0.01		144.83	2.07		112.64	1.02		144.84	3.05		257.59	1.71		144.85	8.66
118.78	1.5		112.87	-0.52		145.08	19.61		104.51	-0.26		104.81	0.01		145.13	1.92		112.88	1.35		145.14	2.91		258.12	1.7		145.15	8.72
119.03	1.69		113.1	-0.53		145.38	18.02		104.73	-0.27		105.02	0.01		145.43	1.81		113.11	1.75		145.44	2.78		258.66	1.73		145.45	8.78
119.27	1.9		113.33	-0.52		145.68	16.4		104.94	-0.25		105.24	0		145.73	1.69		113.34	2.2		145.74	2.65		259.19	1.72		145.75	8.84
119.52	2.15		113.57	-0.52		145.98	15.18		105.16	-0.26		105.45	0		146.03	1.6		113.58	2.68		146.04	2.55		259.72	1.73		146.05	8.9
119.76	2.46		113.8	-0.52		146.28	14		105.38	-0.26		105.67	0		146.33	1.52		113.81	3.21		146.34	2.45		260.26	1.74		146.35	8.97
120.01	2.8		114.03	-0.52		146.58	12.96		105.59	-0.26		105.89	0		146.63	1.45		114.04	3.72		146.64	2.35		260.79	1.74		146.65	9.03
120.25	3.21		114.27	-0.52		146.88	12.09		105.81	-0.26		106.1	0		146.93	1.38		114.28	4.2		146.94	2.27		261.32	1.75		146.95	9.09
120.5	3.71		114.5	-0.52		147.18	11.26		106.02	-0.27		106.32	0		147.23	1.32		114.51	4.69		147.24	2.19		261.86	1.75		147.25	9.16
120.74	4.28		114.73	-0.53		147.47	10.56		106.24	-0.26		106.54	0.01		147.53	1.24		114.74	5.11		147.54	2.13		262.39	1.75		147.55	9.25
120.99	4.96		114.97	-0.51		147.77	9.9		106.46	-0.26		106.75	0		147.83	1.16		114.98	5.5		147.84	2.07		262.92	1.76		147.85	9.32
121.23	5.74		115.2	-0.52		148.07	9.43		106.67	-0.26		106.97	0.01		148.13	1.1		115.21	5.85		148.14	2		263.46	1.77		148.15	9.39
121.48	6.66		115.43	-0.52		148.37	9.01		106.89	-0.27		107.19	0.01		148.43	1.09		115.44	6.18		148.44	1.96		263.99	1.77		148.45	9.48
121.73	7.71		115.67	-0.52		148.67	8.6		107.1	-0.25		107.4	0		148.73	1.06		115.68	6.48		148.73	1.91		264.52	1.78		148.75	9.55
121.97	8.89		115.9	-0.53		148.97	8.32		107.32	-0.26		107.62	0.01		149.03	1.02		115.91	6.73		149.03	1.87		265.06	1.78		149.05	9.64
122.22	10.25		116.13	-0.52		149.27	8.01		107.54	-0.26		107.84	0		149.33	0.98		116.14	6.97		149.33	1.83		265.59	1.79		149.35	9.73
122.46	11.86		116.36	-0.52		149.57	7.76		107.75	-0.26		108.05	0.01		149.63	0.94		116.38	7.2		149.63	1.79		266.12	1.79		149.65	9.83
122.71	13.6		116.6	-0.52		149.87	7.57		107.97	-0.25		108.27	0.02		149.93	0.92		116.61	7.41		149.93	1.77		266.66	1.79		149.95	9.91
122.95	15.58		116.83	-0.52		150.17	7.39		108.18	-0.26		108.49	0.02		150.23	0.92		116.84	7.62		150.23	1.73		267.19	1.8		150.25	10.01
123.2	17.79		117.06	-0.52		150.47	7.2		108.4	-0.26		108.7	0.02		150.53	0.9		117.08	7.79		150.53	1.7		267.72	1.8		150.55	10.11
123.44	20.24		117.3	-0.52		150.77	7.08		108.62	-0.26		108.92	0.03		150.83	0.9		117.31	7.96		150.83	1.68		268.26	1.81		150.85	10.2
123.69	22.98		117.53	-0.53		151.07	6.97		108.83	-0.26		109.14	0.03		151.13	0.87		117.54	8.11		151.13	1.66		268.79	1.81		151.15	10.3
123.93	25.93		117.76	-0.52		151.37	6.87		109.05	-0.25		109.35	0.04		151.43	0.85		117.78	8.25		151.43	1.65		269.32	1.82		151.45	10.39
124.18	29.1		118	-0.51		151.67	6.79		109.26	-0.26		109.57	0.07		151.73	0.86		118.01	8.36		151.73	1.62		269.86	1.82		151.75	10.5
124.42	32.53		118.23	-0.52		151.97	6.7		109.48	-0.26		109.79	0.1		152.03	0.87		118.24	8.47		152.03	1.61		270.39	1.83		152.05	10.61
124.67	36.15		118.46	-0.51		152.27	6.67		109.69	-0.25		110	0.15		152.33	0.87		118.48	8.56		152.33	1.59		270.92	1.83		152.35	10.71
124.92	39.92		118.7	-0.52		152.57	6.64		109.91	-0.25		110.22	0.24		152.63	0.88		118.71	8.65		152.63	1.57		271.46	1.84		152.65	10.81
125.16	43.93		118.93	-0.5		152.87	6.59		110.13	-0.25		110.44	0.42		152.93	0.88		118.94	8.71		152.93	1.56		271.99	1.84		152.95	10.92
125.41	47.93		119.16	-0.5		153.17	6.57		110.34	-0.26		110.65	0.75		153.23	0.89		119.17	8.78		153.23	1.56		272.52	1.84		153.25	11.02
125.65	52.1		119.4	-0.5		153.47	6.54		110.56	-0.25		110.87	1.35		153.53	0.88		119.41	8.85		153.53	1.55		273.06	1.85		153.55	11.12
125.9	56.26		119.63	-0.48		153.77	6.55		110.77	-0.25		111.08	2.31		153.83	0.88		119.64	8.93		153.83	1.54		273.59	1.85		153.85	11.23
126.14	60.36		119.86	-0.46		154.07	6.53		110.99	-0.24		111.3	3.82		154.13	0.89		119.87	9.01		154.13	1.53		274.12	1.85		154.15	11.32
126.39	64.4		120.1	-0.41		154.37	6.55		111.21	-0.24		111.52	6.07		154.43	0.89		120.11	9.11		154.43	1.53		274.66	1.85		154.45	11.42
126.63	68.37		120.33	-0.35		154.67	6.54		111.42	-0.24		111.73	8.95		154.73	0.89		120.34	9.24		154.73	1.53		275.19	1.87		154.75	11.51
126.88	72.07		120.56	-0.25		154.97	6.56		111.64	-0.24		111.95	12.68		155.03	0.9		120.57	9.38		155.03	1.52		275.72	1.86		155.05	11.61
127.12	75.49		120.8	-0.13		155.27	6.58		111.85	-0.23		112.17	17.25		155.33	0.89		120.81	9.56		155.33	1.52		276.26	1.87		155.35	11.7
127.37	78.63		121.03	0.04		155.57	6.6		112.07	-0.23		112.38	22.15		155.63	0.89		121.04	9.77		155.63	1.51		276.79	1.87		155.65	11.78
127.61	81.53		121.26	0.26		155.87	6.64		112.29	-0.19		112.6	27.52		155.93	0.89		121.27	10.02		155.93	1.52		277.32	1.87		155.95	11.87
127.86	83.99		121.5	0.51		156.17	6.67		112.5	-0.13		112.82	33.07		156.23	0.89		121.51	10.33		156.23	1.52		277.86	1.86		156.25	11.96
128.11	86.06		121.73	0.8		156.47	6.7		112.72	-0.03		113.03	38.11		156.53	0.89		121.74	10.68		156.53	1.52		278.39	1.88		156.55	12.05
128.35	87.78		121.96	1.13		156.77	6.76		112.93	0.13		113.25	42.64		156.83	0.91		121.97	11.08		156.83	1.53		278.92	1.88		156.85	12.11
128.6	89.09		122.19	1.52		157.07	6.81		113.15	0.39		113.47	46.33		157.13	0.93		122.21	11.55		157.13	1.53		279.46	1.89		157.15	12.2
128.84	89.95		122.43	1.98		157.37	6.87		113.37	0.73		113.68	48.85		157.43	0.92		122.44	12.08		157.43	1.54		279.99	1.88		157.45	12.28
129.09	90.4		122.66	2.51		157.67	6.93		113.58	1.16		113.9	50.22		157.73	0.93		122.67	12.68		157.73	1.55		280.52	1.88		157.75	12.35
129.33	90.43		122.89	3.11		157.97	7		113.8	1.64		114.12	50.45		158.03	0.93		122.91	13.36		158.03	1.56		281.06	1.87		158.05	12.42
129.58	90.05		123.13	3.79		158.27	7.07		114.01	2.15		114.33	49.59		158.33	0.92		123.14	14.14		158.33	1.58		281.59	1.88		158.35	12.51
129.82	89.29		123.36	4.56		158.57	7.16		114.23	2.64		114.55	47.86		158.63	0.94		123.37	15		158.63	1.59		282.12	1.88		158.65	12.6
130.07	88.17		123.59	5.41		158.87	7.25		114.45	3.12		114.77	45.37		158.93	0.94		123.61	15.96		158.93	1.62		282.66	1.87		158.95	12.66
130.31	86.73		123.83	6.36		159.17	7.35		114.66	3.54		114.98	42.57		159.23	0.93		123.84	17.02		159.23	1.64		283.19	1.87		159.25	12.75
130.56	84.97		124.06	7.38		159.46	7.45		114.88	3.92		115.2	39.48		159.53	0.94		124.07	18.18		159.53	1.67		283.72	1.86		159.55	12.81
130.81	82.92		124.29	8.51		159.76	7.58		115.09	4.25		115.42	36.22		159.83	0.96		124.31	19.47		159.83	1.7		284.26	1.87		159.85	12.91
131.05	80.66		124.53	9.68		160.06	7.71		115.31	4.52		115.63	33.14		160.13	0.98		124.54	20.84		160.13	1.73		284.79	1.87		160.15	12.98
131.3	78.2		124.76	10.94		160.36	7.85		115.53	4.78		115.85	30.26		160.42	1.01		124.77	22.34		160.43	1.77		285.32	1.86		160.45	13.07
131.54	75.55		124.99	12.29		160.66	8		115.74	4.98		116.07	27.48		160.72	1.04		125.01	23.94		160.73	1.82		285.86	1.85		160.75	13.17
131.79	72.74		125.23	13.65		160.96	8.15		115.96	5.15		116.28	24.96		161.02	1.06		125.24	25.6		161.03	1.87		286.39	1.86		161.05	13.24
132.03	69.77		125.46	15.05		161.26	8.32		116.17	5.28		116.5	22.69		161.32	1.08		125.47	27.36		161.33	1.92		286.92	1.84		161.35	13.34
132.28	66.78		125.69	16.55		161.56	8.52		116.39	5.41		116.72	20.61		161.62	1.1		125.7	29.29		161.63	1.98		287.46	1.83		161.65	13.44
132.52	63.78		125.93	17.99		161.86	8.71		116.6	5.5		116.93	18.76		161.92	1.13		125.94	31.17		161.93	2.04		287.99	1.83		161.95	13.54
132.77	60.71		126.16	19.44		162.16	8.92		116.82	5.57		117.15	17.06		162.22	1.15		126.17	33.17		162.23	2.12		288.52	1.82		162.25	13.63
133.01	57.57		126.39	20.89		162.46	9.13		117.04	5.63		117.36	15.61		162.52	1.19		126.4	35.18		162.53	2.2		289.06	1.82		162.55	13.74
133.26	54.53		126.63	22.27		162.76	9.31		117.25	5.67		117.58	14.27		162.82	1.2		126.64	37.19		162.83	2.29		289.59	1.82		162.85	13.86
133.5	51.52		126.86	23.61		163.06	9.53		117.47	5.71		117.8	13.13		163.12	1.22		126.87	39.22		163.13	2.37		290.12	1.8		163.15	13.96
133.75	48.54		127.09	24.91		163.36	9.78		117.68	5.74		118.01	12.07		163.42	1.24		127.1	41.24		163.43	2.48		290.66	1.8		163.45	14.08
134	45.59		127.33	26.08		163.66	10.03		117.9	5.75		118.23	11.15		163.72	1.3		127.34	43.16		163.73	2.59		291.19	1.78		163.75	14.21
134.24	42.73		127.56	27.19		163.96	10.27		118.12	5.78		118.45	10.35		164.02	1.38		127.57	45.03		164.03	2.7		291.72	1.79		164.05	14.35
134.49	39.98		127.79	28.22		164.26	10.55		118.33	5.79		118.66	9.62		164.32	1.43		127.8	46.81		164.33	2.83		292.26	1.78		164.35	14.47
134.73	37.28		128.02	29.07		164.56	10.81		118.55	5.82		118.88	8.98		164.62	1.49		128.04	48.41		164.63	2.96		292.79	1.78		164.65	14.62
134.98	34.7		128.26	29.86		164.86	11.11		118.76	5.86		119.1	8.43		164.92	1.53		128.27	49.93		164.93	3.09		293.32	1.77		164.95	14.76
135.22	32.24		128.49	30.49		165.16	11.41		118.98	5.92		119.31	7.91		165.22	1.57		128.5	51.29		165.23	3.24		293.86	1.77		165.25	14.91
135.47	29.96		128.72	30.99		165.46	11.71		119.2	5.98		119.53	7.53		165.52	1.63		128.74	52.45		165.53	3.39		294.39	1.77		165.55	15.05
135.71	27.72		128.96	31.35		165.76	12.03		119.41	6.07		119.75	7.15		165.82	1.69		128.97	53.45		165.83	3.54		294.92	1.77		165.85	15.22
135.96	25.62		129.19	31.56		166.06	12.34		119.63	6.17		119.96	6.84		166.12	1.75		129.2	54.23		166.13	3.7		295.45	1.76		166.15	15.39
136.2	23.64		129.42	31.64		166.36	12.69		119.84	6.29		120.18	6.58		166.42	1.82		129.44	54.81		166.43	3.86		295.99	1.77		166.45	15.55
136.45	21.79		129.66	31.57		166.66	13.04		120.06	6.45		120.4	6.36		166.72	1.88		129.67	55.17		166.73	4.03		296.52	1.76		166.75	15.73
136.7	20.02		129.89	31.38		166.96	13.39		120.28	6.66		120.61	6.17		167.02	1.93		129.9	55.34		167.03	4.2		297.05	1.76		167.05	15.91
136.94	18.35		130.12	31.06		167.26	13.74		120.49	6.88		120.83	6.02		167.32	2.01		130.14	55.35		167.33	4.37		297.59	1.76		167.35	16.1
137.19	16.78		130.36	30.62		167.56	14.12		120.71	7.15		121.05	5.89		167.62	2.08		130.37	55.09		167.63	4.52		298.12	1.75		167.65	16.3
137.43	15.36		130.59	30.08		167.86	14.52		120.92	7.46		121.26	5.8		167.92	2.17		130.6	54.64		167.93	4.69		298.65	1.75		167.95	16.5
137.68	14.03		130.82	29.45		168.16	14.95		121.14	7.81		121.48	5.72		168.22	2.24		130.84	54.04		168.23	4.85		299.19	1.76		168.24	16.71
137.92	12.81		131.06	28.73		168.46	15.37		121.36	8.19		121.7	5.67		168.52	2.26		131.07	53.25		168.53	5.01		299.72	1.77		168.54	16.94
138.17	11.65		131.29	27.93		168.76	15.82		121.57	8.63		121.91	5.64		168.82	2.3		131.3	52.29		168.83	5.16		300.25	1.77		168.84	17.16
138.41	10.61		131.52	27.09		169.06	16.29		121.79	9.12		122.13	5.62		169.12	2.32		131.54	51.21		169.13	5.31		300.79	1.76		169.14	17.39
138.66	9.63		131.76	26.17		169.36	16.8		122	9.65		122.35	5.63		169.42	2.37		131.77	49.94		169.43	5.45		301.32	1.76		169.44	17.64
138.9	8.76		131.99	25.21		169.66	17.31		122.22	10.22		122.56	5.63		169.72	2.4		132	48.6		169.73	5.57		301.85	1.77		169.74	17.89
139.15	7.91		132.22	24.25		169.96	17.9		122.44	10.87		122.78	5.66		170.02	2.45		132.23	47.17		170.03	5.7		302.39	1.77		170.04	18.17
139.39	7.16		132.46	23.24		170.26	18.47		122.65	11.56		122.99	5.69		170.32	2.51		132.47	45.62		170.33	5.8		302.92	1.77		170.34	18.44
139.64	6.46		132.69	22.21		170.56	19.08		122.87	12.28		123.21	5.73		170.62	2.58		132.7	44		170.63	5.91		303.45	1.76		170.64	18.73
139.89	5.82		132.92	21.21		170.86	19.73		123.08	13.04		123.43	5.78		170.92	2.62		132.93	42.37		170.93	5.99		303.99	1.77		170.94	19.04
140.13	5.23		133.16	20.18		171.15	20.41		123.3	13.83		123.64	5.84		171.22	2.67		133.17	40.69		171.23	6.07		304.52	1.77		171.24	19.39
140.38	4.72		133.39	19.14		171.45	21.14		123.51	14.68		123.86	5.9		171.52	2.72		133.4	38.92		171.53	6.15		305.05	1.77		171.54	19.75
140.62	4.25		133.62	18.16		171.75	21.9		123.73	15.56		124.08	5.99		171.82	2.77		133.63	37.2		171.82	6.22		305.59	1.76		171.84	20.17
140.87	3.82		133.85	17.18		172.05	22.65		123.95	16.43		124.29	6.08		172.12	2.83		133.87	35.44		172.12	6.27		306.12	1.76		172.14	20.62
141.11	3.43		134.09	16.22		172.35	23.47		124.16	17.34		124.51	6.17		172.42	2.9		134.1	33.68		172.42	6.32		306.65	1.75		172.44	21.12
141.36	3.07		134.32	15.28		172.65	24.26		124.38	18.26		124.73	6.29		172.72	2.95		134.33	31.99		172.72	6.36		307.19	1.76		172.74	21.71
141.6	2.75		134.55	14.39		172.95	25.11		124.59	19.13		124.94	6.39		173.02	3		134.57	30.29		173.02	6.4		307.72	1.75		173.04	22.38
141.85	2.47		134.79	13.53		173.25	25.97		124.81	20.04		125.16	6.52		173.32	3.08		134.8	28.67		173.32	6.44		308.25	1.75		173.34	23.15
142.09	2.2		135.02	12.68		173.55	26.82		125.03	20.92		125.38	6.66		173.62	3.15		135.03	27.04		173.62	6.48		308.79	1.74		173.64	24.05
142.34	1.96		135.25	11.9		173.85	27.67		125.24	21.75		125.59	6.8		173.92	3.23		135.27	25.47		173.92	6.51		309.32	1.74		173.94	25.08
142.59	1.75		135.49	11.14		174.15	28.53		125.46	22.55		125.81	6.95		174.22	3.31		135.5	23.96		174.22	6.54		309.85	1.73		174.24	26.31
142.83	1.56		135.72	10.43		174.45	29.38		125.67	23.31		126.03	7.09		174.52	3.4		135.73	22.52		174.52	6.58		310.39	1.75		174.54	27.72
143.08	1.38		135.95	9.73		174.75	30.22		125.89	24.01		126.24	7.27		174.82	3.48		135.97	21.1		174.82	6.6		310.92	1.74		174.84	29.36
143.32	1.23		136.19	9.08		175.05	31.08		126.11	24.65		126.46	7.45		175.12	3.57		136.2	19.8		175.12	6.65		311.45	1.73		175.14	31.25
143.57	1.08		136.42	8.48		175.35	31.82		126.32	25.21		126.68	7.61		175.42	3.67		136.43	18.53		175.42	6.67		311.99	1.73		175.44	33.45
143.81	0.96		136.65	7.9		175.65	32.51		126.54	25.71		126.89	7.79		175.72	3.76		136.67	17.29		175.72	6.7		312.52	1.73		175.74	36
144.06	0.85		136.89	7.37		175.95	33.23		126.75	26.12		127.11	7.96		176.02	3.87		136.9	16.17		176.02	6.74		313.05	1.73		176.04	38.9
144.3	0.74		137.12	6.86		176.25	33.77		126.97	26.46		127.33	8.15		176.32	3.97		137.13	15.11		176.32	6.77		313.59	1.71		176.34	42.15
144.55	0.65		137.35	6.4		176.55	34.25		127.19	26.7		127.54	8.32		176.62	4.05		137.37	14.09		176.62	6.79		314.12	1.72		176.64	45.86
144.79	0.56		137.59	5.94		176.85	34.65		127.4	26.87		127.76	8.47		176.92	4.15		137.6	13.13		176.92	6.81		314.65	1.72		176.94	50
145.04	0.47		137.82	5.53		177.15	34.94		127.62	26.95		127.98	8.63		177.22	4.23		137.83	12.24		177.22	6.83		315.19	1.72		177.24	54.6
145.28	0.42		138.05	5.16		177.45	35.17		127.83	26.94		128.19	8.78		177.52	4.31		138.07	11.41		177.52	6.83		315.72	1.71		177.54	59.7
145.53	0.36		138.29	4.8		177.75	35.31		128.05	26.85		128.41	8.91		177.82	4.37		138.3	10.64		177.82	6.85		316.25	1.72		177.84	65.23
145.78	0.3		138.52	4.47		178.05	35.31		128.27	26.67		128.62	9.02		178.12	4.44		138.53	9.9		178.12	6.83		316.79	1.72		178.14	71.25
146.02	0.25		138.75	4.16		178.35	35.19		128.48	26.43		128.84	9.13		178.42	4.49		138.77	9.23		178.42	6.81		317.32	1.72		178.44	77.72
146.27	0.21		138.99	3.89		178.65	34.99		128.7	26.11		129.06	9.21		178.72	4.52		139	8.62		178.72	6.75		317.85	1.71		178.74	84.59
146.51	0.16		139.22	3.62		178.95	34.65		128.91	25.71		129.27	9.28		179.02	4.54		139.23	8.02		179.02	6.7		318.39	1.72		179.04	91.94
146.76	0.13		139.45	3.38		179.25	34.2		129.13	25.25		129.49	9.34		179.32	4.55		139.46	7.47		179.32	6.63		318.92	1.72		179.34	99.52
147	0.1		139.68	3.16		179.55	33.71		129.35	24.74		129.71	9.35		179.62	4.54		139.7	7		179.62	6.54		319.45	1.72		179.64	107.35
147.25	0.06		139.92	2.94		179.85	33.05		129.56	24.17		129.92	9.37		179.92	4.52		139.93	6.55		179.92	6.45		319.99	1.72		179.94	115.38
147.49	0.04		140.15	2.74		180.15	32.33		129.78	23.56		130.14	9.35		180.22	4.48		140.16	6.12		180.22	6.34		320.52	1.72		180.24	123.47
147.74	0.01		140.38	2.58		180.45	31.5		129.99	22.92		130.36	9.32		180.52	4.43		140.4	5.73		180.52	6.22		321.05	1.73		180.54	131.48
147.98	-0.02		140.62	2.41		180.75	30.65		130.21	22.24		130.57	9.27		180.82	4.36		140.63	5.38		180.82	6.07		321.59	1.73		180.84	139.35
148.23	-0.04		140.85	2.25		181.05	29.76		130.42	21.52		130.79	9.2		181.12	4.25		140.86	5.04		181.12	5.92		322.12	1.74		181.14	147.05
148.48	-0.06		141.08	2.11		181.35	28.77		130.64	20.78		131.01	9.1		181.42	4.15		141.1	4.74		181.42	5.75		322.65	1.75		181.44	154.36
148.72	-0.08		141.32	1.98		181.65	27.72		130.86	20.04		131.22	9		181.71	4.03		141.33	4.45		181.72	5.58		323.19	1.75		181.74	161.25
148.97	-0.09		141.55	1.85		181.95	26.63		131.07	19.26		131.44	8.87		182.01	3.91		141.56	4.15		182.02	5.4		323.72	1.77		182.04	167.63
149.21	-0.11		141.78	1.75		182.25	25.63		131.29	18.48		131.66	8.72		182.31	3.76		141.8	3.92		182.32	5.2		324.25	1.77		182.34	173.36
149.46	-0.12		142.02	1.65		182.55	24.52		131.5	17.71		131.87	8.56		182.61	3.61		142.03	3.71		182.62	5.01		324.79	1.77		182.64	178.32
149.7	-0.13		142.25	1.55		182.85	23.45		131.72	16.95		132.09	8.4		182.91	3.46		142.26	3.52		182.92	4.81		325.32	1.78		182.94	182.48
149.95	-0.14		142.48	1.46		183.14	22.34		131.94	16.17		132.31	8.22		183.21	3.29		142.5	3.34		183.22	4.61		325.85	1.78		183.24	185.82
150.19	-0.16		142.72	1.38		183.44	21.27		132.15	15.4		132.52	8.04		183.51	3.11		142.73	3.19		183.52	4.41		326.39	1.8		183.54	188.26
150.44	-0.16		142.95	1.3		183.74	20.36		132.37	14.66		132.74	7.84		183.81	2.94		142.96	3.02		183.82	4.22		326.92	1.81		183.84	189.83
150.68	-0.17		143.18	1.24		184.04	19.3		132.58	13.94		132.96	7.65		184.11	2.77		143.2	2.89		184.12	4.02		327.45	1.82		184.14	190.46
150.93	-0.18		143.42	1.17		184.34	18.32		132.8	13.23		133.17	7.45		184.41	2.6		143.43	2.75		184.42	3.83		327.99	1.81		184.44	190.22
151.17	-0.2		143.65	1.13		184.64	17.39		133.02	12.55		133.39	7.24		184.71	2.43		143.66	2.62		184.72	3.65		328.52	1.82		184.74	189.07
151.42	-0.2		143.88	1.05		184.94	16.49		133.23	11.87		133.61	7.04		185.01	2.27		143.9	2.52		185.02	3.47		329.05	1.84		185.04	187.12
151.67	-0.22		144.12	1		185.24	15.63		133.45	11.23		133.82	6.83		185.31	2.12		144.13	2.41		185.32	3.31		329.59	1.84		185.34	184.37
151.91	-0.22		144.35	0.95		185.54	15		133.66	10.62		134.04	6.63		185.61	1.95		144.36	2.31		185.62	3.15		330.12	1.84		185.64	180.94
152.16	-0.23		144.58	0.91		185.84	14.32		133.88	10.03		134.25	6.43		185.91	1.82		144.6	2.22		185.92	3		330.65	1.83		185.94	176.89
152.4	-0.24		144.81	0.87		186.14	13.6		134.1	9.46		134.47	6.23		186.21	1.69		144.83	2.14		186.22	2.86		331.19	1.83		186.24	172.27
152.65	-0.25		145.05	0.82		186.44	12.86		134.31	8.93		134.69	6.05		186.51	1.55		145.06	2.07		186.52	2.73		331.72	1.84		186.54	167.2
152.89	-0.25		145.28	0.79		186.74	12.27		134.53	8.42		134.9	5.86		186.81	1.43		145.3	2		186.82	2.6		332.25	1.83		186.84	161.69
153.14	-0.26		145.51	0.75		187.04	11.77		134.74	7.93		135.12	5.68		187.11	1.33		145.53	1.91		187.12	2.5		332.79	1.86		187.14	155.92
153.38	-0.26		145.75	0.72		187.34	11.29		134.96	7.48		135.34	5.52		187.41	1.22		145.76	1.85		187.42	2.39		333.32	1.85		187.44	149.85
153.63	-0.27		145.98	0.68		187.64	10.81		135.18	7.04		135.55	5.36		187.71	1.14		145.99	1.8		187.72	2.29		333.85	1.85		187.74	143.61
153.87	-0.27		146.21	0.66		187.94	10.33		135.39	6.63		135.77	5.21		188.01	1.06		146.23	1.74		188.02	2.2		334.39	1.85		188.04	137.27
154.12	-0.28		146.45	0.64		188.24	9.93		135.61	6.26		135.99	5.06		188.31	0.97		146.46	1.68		188.32	2.12		334.92	1.85		188.34	130.95
154.37	-0.28		146.68	0.61		188.54	9.53		135.82	5.91		136.2	4.92		188.61	0.9		146.69	1.64		188.62	2.04		335.45	1.85		188.64	124.63
154.61	-0.28		146.91	0.59		188.84	9.18		136.04	5.57		136.42	4.81		188.91	0.84		146.93	1.59		188.92	1.98		335.99	1.86		188.94	118.46
154.86	-0.29		147.15	0.56		189.14	8.87		136.25	5.27		136.64	4.68		189.21	0.78		147.16	1.55		189.22	1.91		336.52	1.86		189.24	112.37
155.1	-0.3		147.38	0.54		189.44	8.56		136.47	4.98		136.85	4.57		189.51	0.73		147.39	1.5		189.52	1.86		337.05	1.86		189.54	106.46
155.35	-0.3		147.61	0.54		189.74	8.27		136.69	4.7		137.07	4.47		189.81	0.67		147.63	1.46		189.82	1.81		337.59	1.85		189.84	100.72
155.59	-0.3		147.85	0.51		190.04	8.02		136.9	4.47		137.29	4.39		190.11	0.65		147.86	1.43		190.12	1.76		338.12	1.86		190.14	95.19
155.84	-0.31		148.08	0.5		190.34	7.74		137.12	4.23		137.5	4.29		190.41	0.61		148.09	1.39		190.42	1.7		338.65	1.85		190.44	89.83
156.08	-0.31		148.31	0.48		190.64	7.52		137.33	4.02		137.72	4.21		190.71	0.58		148.33	1.35		190.72	1.67		339.19	1.86		190.74	84.66
156.33	-0.32		148.55	0.45		190.94	7.28		137.55	3.83		137.94	4.14		191.01	0.54		148.56	1.31		191.02	1.63		339.72	1.85		191.04	79.75
156.57	-0.32		148.78	0.44		191.24	7.04		137.77	3.64		138.15	4.07		191.31	0.52		148.79	1.29		191.32	1.6		340.25	1.86		191.34	75.11
156.82	-0.32		149.01	0.42		191.54	6.84		137.98	3.48		138.37	4.02		191.61	0.5		149.03	1.27		191.62	1.56		340.79	1.86		191.64	70.74
157.06	-0.32		149.25	0.42		191.84	6.67		138.2	3.33		138.59	3.95		191.91	0.49		149.26	1.25		191.92	1.53		341.32	1.86		191.94	66.59
157.31	-0.33		149.48	0.41		192.14	6.5		138.41	3.18		138.8	3.91		192.21	0.45		149.49	1.2		192.22	1.5		341.85	1.86		192.24	62.64
157.56	-0.33		149.71	0.39		192.44	6.3		138.63	3.05		139.02	3.87		192.51	0.44		149.73	1.19		192.52	1.47		342.39	1.86		192.54	58.91
157.8	-0.33		149.95	0.37		192.74	6.11		138.85	2.94		139.24	3.83		192.81	0.43		149.96	1.15		192.82	1.43		342.92	1.85		192.84	55.26
158.05	-0.34		150.18	0.38		193.04	5.94		139.06	2.83		139.45	3.79		193.11	0.4		150.19	1.14		193.12	1.42		343.45	1.87		193.14	51.85
158.29	-0.35		150.41	0.36		193.34	5.78		139.28	2.73		139.67	3.76		193.41	0.38		150.43	1.13		193.42	1.39		343.99	1.87		193.44	48.67
158.54	-0.34		150.64	0.36		193.64	5.65		139.49	2.63		139.88	3.73		193.71	0.36		150.66	1.1		193.72	1.37		344.52	1.87		193.74	45.69
158.78	-0.34		150.88	0.36		193.94	5.51		139.71	2.55		140.1	3.69		194.01	0.34		150.89	1.07		194.02	1.35		345.05	1.88		194.04	42.87
159.03	-0.35		151.11	0.33		194.24	5.38		139.93	2.46		140.32	3.67		194.31	0.3		151.13	1.06		194.32	1.32		345.59	1.87		194.34	40.22
159.27	-0.35		151.34	0.32		194.54	5.25		140.14	2.39		140.53	3.65		194.61	0.26		151.36	1.04		194.61	1.3		346.12	1.89		194.64	37.69
159.52	-0.35		151.58	0.32		194.83	5.13		140.36	2.33		140.75	3.62		194.91	0.21		151.59	1.02		194.91	1.28		346.65	1.87		194.94	35.29
159.76	-0.35		151.81	0.32		195.13	5.01		140.57	2.26		140.97	3.61		195.21	0.2		151.83	1.01		195.21	1.26		347.19	1.88		195.24	33
160.01	-0.35		152.04	0.3		195.43	4.93		140.79	2.2		141.18	3.6		195.51	0.18		152.06	1		195.51	1.24		347.72	1.89		195.54	30.84
160.25	-0.35		152.28	0.31		195.73	4.85		141.01	2.15		141.4	3.59		195.81	0.16		152.29	0.99		195.81	1.23		348.25	1.9		195.84	28.87
160.5	-0.35		152.51	0.29		196.03	4.76		141.22	2.1		141.62	3.6		196.11	0.14		152.52	0.98		196.11	1.21		348.79	1.9		196.14	27
160.75	-0.36		152.74	0.29		196.33	4.68		141.44	2.05		141.83	3.6		196.41	0.12		152.76	0.96		196.41	1.19		349.32	1.9		196.44	25.23
160.99	-0.35		152.98	0.28		196.63	4.62		141.65	2.01		142.05	3.6		196.71	0.1		152.99	0.95		196.71	1.18		349.85	1.91		196.74	23.58
161.24	-0.35		153.21	0.28		196.93	4.57		141.87	1.96		142.27	3.59		197.01	0.1		153.22	0.95		197.01	1.16		350.39	1.91		197.04	22.02
161.48	-0.35		153.44	0.29		197.23	4.52		142.09	1.91		142.48	3.61		197.31	0.08		153.46	0.94		197.31	1.15		350.92	1.93		197.34	20.53
161.73	-0.34		153.68	0.28		197.53	4.47		142.3	1.87		142.7	3.6		197.61	0.05		153.69	0.93		197.61	1.13		351.45	1.91		197.64	19.15
161.97	-0.35		153.91	0.27		197.83	4.46		142.52	1.82		142.92	3.61		197.91	0.03		153.92	0.92		197.91	1.12		351.99	1.9		197.94	17.89
162.22	-0.36		154.14	0.27		198.13	4.46		142.73	1.79		143.13	3.63		198.21	0.05		154.16	0.9		198.21	1.1		352.52	1.91		198.24	16.71
162.46	-0.36		154.38	0.26		198.43	4.45		142.95	1.76		143.35	3.64		198.51	0.03		154.39	0.9		198.51	1.1		353.05	1.91		198.54	15.63
162.71	-0.36		154.61	0.25		198.73	4.45		143.16	1.71		143.57	3.67		198.81	0.01		154.62	0.92		198.81	1.09		353.59	1.9		198.83	14.62
162.95	-0.35		154.84	0.25		199.03	4.45		143.38	1.67		143.78	3.69		199.11	-0.02		154.86	0.93		199.11	1.08		354.12	1.91		199.13	13.67
163.2	-0.35		155.08	0.25		199.33	4.46		143.6	1.66		144	3.75		199.41	-0.03		155.09	0.92		199.41	1.06		354.65	1.91		199.43	12.79
163.45	-0.35		155.31	0.25		199.63	4.49		143.81	1.63		144.22	3.78		199.71	-0.04		155.32	0.91		199.71	1.05		355.19	1.91		199.73	11.99
163.69	-0.35		155.54	0.25		199.93	4.53		144.03	1.58		144.43	3.83		200.01	-0.05		155.56	0.93		200.01	1.05		355.72	1.91		200.03	11.24
163.94	-0.34		155.78	0.25		200.23	4.55		144.24	1.55		144.65	3.89		200.31	-0.06		155.79	0.92		200.31	1.04		356.25	1.91		200.33	10.59
164.18	-0.35		156.01	0.26		200.53	4.58		144.46	1.51		144.87	3.96		200.61	-0.09		156.02	0.92		200.61	1.04		356.79	1.91		200.63	9.98
164.43	-0.34		156.24	0.24		200.83	4.6		144.68	1.49		145.08	4.03		200.91	-0.08		156.26	0.93		200.91	1.03		357.32	1.9		200.93	9.42
164.67	-0.35		156.47	0.24		201.13	4.66		144.89	1.45		145.3	4.13		201.21	-0.08		156.49	0.95		201.21	1.03		357.85	1.9		201.23	8.89
164.92	-0.35		156.71	0.24		201.43	4.7		145.11	1.42		145.51	4.24		201.51	-0.09		156.72	0.95		201.51	1.01		358.39	1.9		201.53	8.43
165.16	-0.34		156.94	0.24		201.73	4.74		145.32	1.38		145.73	4.36		201.81	-0.09		156.96	0.95		201.81	1.02		358.92	1.91		201.83	8
165.41	-0.34		157.17	0.23		202.03	4.79		145.54	1.35		145.95	4.5		202.11	-0.09		157.19	0.97		202.11	1.01		359.45	1.91		202.13	7.62
165.65	-0.34		157.41	0.23		202.33	4.82		145.76	1.32		146.16	4.66		202.41	-0.11		157.42	0.98		202.41	1.01		359.99	1.9		202.43	7.28
165.9	-0.35		157.64	0.23		202.63	4.86		145.97	1.3		146.38	4.85		202.71	-0.1		157.66	1.01		202.71	1.01		360.52	1.9		202.73	6.97
166.14	-0.35		157.87	0.23		202.93	4.89		146.19	1.27		146.6	5.04		203	-0.11		157.89	1.03		203.01	1.02		361.05	1.9		203.03	6.69
166.39	-0.34		158.11	0.23		203.23	4.92		146.4	1.25		146.81	5.27		203.3	-0.11		158.12	1.05		203.31	1.01		361.59	1.92		203.33	6.45
166.64	-0.35		158.34	0.22		203.53	4.96		146.62	1.22		147.03	5.54		203.6	-0.12		158.36	1.08		203.61	1.01		362.12	1.9		203.63	6.22
166.88	-0.35		158.57	0.23		203.83	4.99		146.84	1.2		147.25	5.83		203.9	-0.12		158.59	1.12		203.91	1		362.65	1.91		203.93	6
167.13	-0.35		158.81	0.23		204.13	5.02		147.05	1.17		147.46	6.11		204.2	-0.11		158.82	1.14		204.21	1		363.19	1.9		204.23	5.82
167.37	-0.35		159.04	0.24		204.43	5.04		147.27	1.14		147.68	6.47		204.5	-0.11		159.06	1.19		204.51	1		363.72	1.9		204.53	5.67
167.62	-0.35		159.27	0.23		204.73	5.05		147.48	1.12		147.9	6.84		204.8	-0.08		159.29	1.24		204.81	1.01		364.25	1.91		204.83	5.52
167.86	-0.35		159.51	0.23		205.03	5.06		147.7	1.1		148.11	7.25		205.1	-0.09		159.52	1.28		205.11	1.01		364.79	1.9		205.13	5.39
168.11	-0.35		159.74	0.24		205.33	5.08		147.92	1.07		148.33	7.69		205.4	-0.09		159.75	1.34		205.41	1.02		365.32	1.91		205.43	5.29
168.35	-0.36		159.97	0.23		205.63	5.08		148.13	1.05		148.55	8.14		205.7	-0.08		159.99	1.39		205.71	1.02		365.85	1.91		205.73	5.21
168.6	-0.37		160.21	0.24		205.93	5.1		148.35	1.03		148.76	8.62		206	-0.08		160.22	1.46		206.01	1.01		366.39	1.91		206.03	5.11
168.84	-0.36		160.44	0.24		206.23	5.11		148.56	1.01		148.98	9.1		206.3	-0.08		160.45	1.52		206.31	1.03		366.92	1.92		206.33	5.05
169.09	-0.37		160.67	0.24		206.52	5.09		148.78	1		149.2	9.6		206.6	-0.06		160.69	1.59		206.61	1.04		367.45	1.91		206.63	4.99
169.34	-0.36		160.91	0.25		206.82	5.09		149	0.97		149.41	10.15		206.9	-0.04		160.92	1.66		206.91	1.05		367.99	1.92		206.93	4.94
169.58	-0.36		161.14	0.25		207.12	5.08		149.21	0.96		149.63	10.69		207.2	-0.03		161.15	1.75		207.21	1.05		368.52	1.93		207.23	4.89
169.83	-0.37		161.37	0.26		207.42	5.07		149.43	0.94		149.85	11.24		207.5	-0.02		161.39	1.83		207.51	1.06		369.05	1.93		207.53	4.87
170.07	-0.36		161.61	0.26		207.72	5.08		149.64	0.91		150.06	11.83		207.8	-0.03		161.62	1.91		207.81	1.06		369.59	1.92		207.83	4.85
170.32	-0.37		161.84	0.26		208.02	5.05		149.86	0.89		150.28	12.44		208.1	-0.04		161.85	2.02		208.11	1.07		370.12	1.93		208.13	4.83
170.56	-0.38		162.07	0.28		208.32	5.05		150.07	0.89		150.5	13.06		208.4	-0.02		162.09	2.12		208.41	1.1		370.65	1.93		208.43	4.82
170.81	-0.39		162.3	0.28		208.62	5.04		150.29	0.87		150.71	13.7		208.7	0.01		162.32	2.21		208.71	1.1		371.19	1.92		208.73	4.81
171.05	-0.38		162.54	0.28		208.92	5.02		150.51	0.86		150.93	14.38		209	0.03		162.55	2.3		209.01	1.1		371.72	1.93		209.03	4.81
171.3	-0.39		162.77	0.3		209.22	4.99		150.72	0.86		151.14	15.08		209.3	0.03		162.79	2.41		209.31	1.12		372.25	1.92		209.33	4.81
171.54	-0.4		163	0.3		209.52	4.96		150.94	0.84		151.36	15.81		209.6	0.04		163.02	2.53		209.61	1.13		372.79	1.94		209.63	4.83
171.79	-0.39		163.24	0.32		209.82	4.94		151.15	0.83		151.58	16.54		209.9	0.05		163.25	2.64		209.91	1.14		373.32	1.93		209.93	4.83
172.03	-0.4		163.47	0.33		210.12	4.91		151.37	0.82		151.79	17.3		210.2	0.06		163.49	2.72		210.21	1.15		373.85	1.93		210.23	4.85
172.28	-0.39		163.7	0.33		210.42	4.87		151.59	0.81		152.01	18.09		210.5	0.08		163.72	2.83		210.51	1.15		374.39	1.93		210.53	4.85
172.53	-0.41		163.94	0.35		210.72	4.83		151.8	0.8		152.23	18.82		210.8	0.1		163.95	2.95		210.81	1.15		374.92	1.93		210.83	4.88
172.77	-0.41		164.17	0.37		211.02	4.79		152.02	0.79		152.44	19.6		211.1	0.11		164.19	3.04		211.11	1.17		375.45	1.94		211.13	4.89
173.02	-0.41		164.4	0.38		211.32	4.73		152.23	0.79		152.66	20.36		211.4	0.13		164.42	3.15		211.41	1.17		375.99	1.94		211.43	4.9
173.26	-0.42		164.64	0.38		211.62	4.67		152.45	0.79		152.88	21.09		211.7	0.14		164.65	3.22		211.71	1.17		376.52	1.94		211.73	4.91
173.51	-0.41		164.87	0.41		211.92	4.61		152.67	0.78		153.09	21.79		212	0.14		164.89	3.33		212.01	1.19		377.05	1.94		212.03	4.92
173.75	-0.42		165.1	0.42		212.22	4.55		152.88	0.76		153.31	22.49		212.3	0.15		165.12	3.4		212.31	1.18		377.59	1.96		212.33	4.93
174	-0.43		165.34	0.44		212.52	4.47		153.1	0.75		153.53	23.13		212.6	0.17		165.35	3.49		212.61	1.18		378.12	1.94		212.63	4.94
174.24	-0.44		165.57	0.45		212.82	4.41		153.31	0.74		153.74	23.73		212.9	0.16		165.59	3.56		212.91	1.18		378.65	1.96		212.93	4.95
174.49	-0.44		165.8	0.48		213.12	4.34		153.53	0.75		153.96	24.34		213.2	0.14		165.82	3.62		213.21	1.2		379.18	1.97		213.23	4.94
174.73	-0.44		166.04	0.48		213.42	4.26		153.75	0.73		154.18	24.89		213.5	0.15		166.05	3.68		213.51	1.19		379.72	1.96		213.53	4.94
174.98	-0.44		166.27	0.51		213.72	4.18		153.96	0.74		154.39	25.42		213.8	0.15		166.28	3.74		213.81	1.19		380.25	1.95		213.83	4.95
175.23	-0.45		166.5	0.53		214.02	4.1		154.18	0.73		154.61	25.93		214.1	0.13		166.52	3.79		214.11	1.19		380.78	1.96		214.13	4.93
175.47	-0.45		166.74	0.55		214.32	4.02		154.39	0.74		154.83	26.41		214.4	0.13		166.75	3.83		214.41	1.18		381.32	1.96		214.43	4.94
175.72	-0.46		166.97	0.57		214.62	3.94		154.61	0.72		155.04	26.87		214.7	0.11		166.98	3.85		214.71	1.17		381.85	1.96		214.73	4.91
175.96	-0.46		167.2	0.6		214.92	3.85		154.83	0.73		155.26	27.3		215	0.12		167.22	3.9		215.01	1.16		382.38	1.97		215.03	4.89
176.21	-0.45		167.43	0.61		215.22	3.78		155.04	0.71		155.48	27.7		215.3	0.11		167.45	3.93		215.31	1.15		382.92	1.97		215.33	4.88
176.45	-0.47		167.67	0.65		215.52	3.69		155.26	0.71		155.69	28.07		215.6	0.1		167.68	3.95		215.61	1.16		383.45	1.98		215.63	4.85
176.7	-0.48		167.9	0.67		215.82	3.62		155.47	0.7		155.91	28.44		215.9	0.09		167.92	3.96		215.91	1.15		383.98	1.98		215.93	4.82
176.94	-0.48		168.13	0.7		216.12	3.54		155.69	0.7		156.13	28.75		216.2	0.08		168.15	3.97		216.21	1.14		384.52	1.98		216.23	4.8
177.19	-0.48		168.37	0.73		216.42	3.47		155.91	0.7		156.34	29.04		216.5	0.06		168.38	3.98		216.51	1.13		385.05	1.99		216.53	4.76
177.43	-0.48		168.6	0.75		216.72	3.41		156.12	0.69		156.56	29.29		216.8	0.05		168.62	3.98		216.81	1.12		385.58	1.99		216.83	4.73
177.68	-0.47		168.83	0.8		217.02	3.34		156.34	0.69		156.77	29.49		217.1	0.04		168.85	3.98		217.11	1.11		386.12	1.98		217.13	4.7
177.92	-0.49		169.07	0.83		217.32	3.27		156.55	0.69		156.99	29.68		217.4	0.01		169.08	3.97		217.4	1.11		386.65	1.99		217.43	4.67
178.17	-0.48		169.3	0.85		217.62	3.22		156.77	0.69		157.21	29.82		217.7	0.02		169.32	3.97		217.7	1.1		387.18	2		217.73	4.64
178.42	-0.49		169.53	0.89		217.92	3.15		156.98	0.69		157.42	29.92		218	0.01		169.55	3.96		218	1.09		387.72	2		218.03	4.6
178.66	-0.49		169.77	0.92		218.22	3.1		157.2	0.69		157.64	29.99		218.3	0.04		169.78	3.96		218.3	1.08		388.25	2		218.33	4.56
178.91	-0.49		170	0.97		218.51	3.06		157.42	0.68		157.86	30.01		218.6	0.03		170.02	3.94		218.6	1.07		388.78	2		218.63	4.52
179.15	-0.49		170.23	1		218.81	3		157.63	0.69		158.07	29.99		218.9	0.01		170.25	3.93		218.9	1.06		389.32	2.01		218.93	4.49
179.4	-0.5		170.47	1.03		219.11	2.96		157.85	0.68		158.29	29.95		219.2	0.01		170.48	3.92		219.2	1.05		389.85	2.01		219.23	4.47
179.64	-0.5		170.7	1.08		219.41	2.92		158.06	0.68		158.51	29.88		219.5	-0.01		170.72	3.91		219.5	1.05		390.38	2.01		219.53	4.43
179.89	-0.5		170.93	1.11		219.71	2.89		158.28	0.68		158.72	29.78		219.8	-0.02		170.95	3.91		219.8	1.04		390.92	2.01		219.83	4.39
180.13	-0.51		171.17	1.16		220.01	2.86		158.5	0.68		158.94	29.64		220.1	-0.05		171.18	3.9		220.1	1.03		391.45	2.02		220.13	4.37
180.38	-0.5		171.4	1.21		220.31	2.82		158.71	0.68		159.16	29.48		220.4	-0.06		171.42	3.9		220.4	1.03		391.98	2.02		220.43	4.33
180.62	-0.5		171.63	1.27		220.61	2.8		158.93	0.67		159.37	29.31		220.7	-0.04		171.65	3.91		220.7	1.03		392.52	2.02		220.73	4.29
180.87	-0.51		171.87	1.31		220.91	2.76		159.14	0.67		159.59	29.1		221	-0.04		171.88	3.92		221	1.03		393.05	2.03		221.03	4.26
181.12	-0.51		172.1	1.36		221.21	2.74		159.36	0.68		159.81	28.88		221.3	-0.05		172.12	3.93		221.3	1.02		393.58	2.03		221.33	4.23
181.36	-0.51		172.33	1.43		221.51	2.72		159.58	0.67		160.02	28.63		221.6	-0.05		172.35	3.94		221.6	1.01		394.12	2.03		221.63	4.2
181.61	-0.52		172.57	1.47		221.81	2.7		159.79	0.69		160.24	28.36		221.9	-0.05		172.58	3.97		221.9	1.01		394.65	2.04		221.93	4.17
181.85	-0.5		172.8	1.53		222.11	2.69		160.01	0.69		160.46	28.09		222.2	-0.04		172.81	4		222.2	1		395.18	2.04		222.23	4.15
182.1	-0.52		173.03	1.58		222.41	2.66		160.22	0.69		160.67	27.79		222.5	-0.05		173.05	4.04		222.5	1		395.72	2.06		222.53	4.12
182.34	-0.52		173.26	1.65		222.71	2.65		160.44	0.69		160.89	27.48		222.8	-0.06		173.28	4.08		222.8	1		396.25	2.04		222.83	4.09
182.59	-0.52		173.5	1.71		223.01	2.63		160.66	0.71		161.11	27.15		223.1	-0.05		173.51	4.11		223.1	0.99		396.78	2.05		223.13	4.06
182.83	-0.52		173.73	1.77		223.31	2.6		160.87	0.71		161.32	26.82		223.4	-0.03		173.75	4.16		223.4	0.99		397.32	2.07		223.43	4.04
183.08	-0.52		173.96	1.84		223.61	2.6		161.09	0.71		161.54	26.47		223.7	-0.04		173.98	4.22		223.7	0.99		397.85	2.06		223.73	4.01
183.32	-0.52		174.2	1.9		223.91	2.58		161.3	0.72		161.76	26.1		224	-0.03		174.21	4.28		224	0.98		398.38	2.07		224.03	3.99
183.57	-0.52		174.43	1.97		224.21	2.56		161.52	0.72		161.97	25.74		224.29	-0.04		174.45	4.35		224.3	0.99		398.92	2.07		224.33	3.97
183.81	-0.53		174.66	2.04		224.51	2.54		161.74	0.72		162.19	25.36		224.59	-0.05		174.68	4.42		224.6	0.98		399.45	2.08		224.63	3.93
184.06	-0.53		174.9	2.1		224.81	2.53		161.95	0.71		162.4	24.98		224.89	-0.04		174.91	4.48		224.9	0.98		399.98	2.07		224.93	3.92
184.31	-0.53		175.13	2.16		225.11	2.52		162.17	0.73		162.62	24.58		225.19	-0.04		175.15	4.56		225.2	0.98		400.52	2.09		225.23	3.89
184.55	-0.53		175.36	2.23		225.41	2.49		162.38	0.73		162.84	24.19		225.49	-0.05		175.38	4.65		225.5	0.98		401.05	2.09		225.53	3.87
184.8	-0.53		175.6	2.29		225.71	2.47		162.6	0.73		163.05	23.78		225.79	-0.05		175.61	4.73		225.8	0.97		401.58	2.09		225.83	3.85
185.04	-0.53		175.83	2.34		226.01	2.46		162.81	0.74		163.27	23.37		226.09	-0.04		175.85	4.82		226.1	0.97		402.12	2.1		226.13	3.83
185.29	-0.53		176.06	2.41		226.31	2.44		163.03	0.74		163.49	22.97		226.39	-0.05		176.08	4.92		226.4	0.98		402.65	2.11		226.43	3.8
185.53	-0.52		176.3	2.45		226.61	2.42		163.25	0.73		163.7	22.54		226.69	-0.05		176.31	5.01		226.7	0.97		403.18	2.09		226.73	3.79
185.78	-0.53		176.53	2.51		226.91	2.41		163.46	0.74		163.92	22.13		226.99	-0.05		176.55	5.1		227	0.97		403.72	2.1		227.03	3.77
186.02	-0.52		176.76	2.56		227.21	2.39		163.68	0.74		164.14	21.72		227.29	-0.07		176.78	5.19		227.3	0.96		404.25	2.1		227.33	3.76
186.27	-0.53		177	2.59		227.51	2.36		163.89	0.75		164.35	21.28		227.59	-0.05		177.01	5.28		227.6	0.97		404.78	2.1		227.63	3.74
186.51	-0.53		177.23	2.62		227.81	2.35		164.11	0.77		164.57	20.85		227.89	-0.05		177.25	5.36		227.9	0.97		405.32	2.11		227.93	3.73
186.76	-0.54		177.46	2.65		228.11	2.33		164.33	0.77		164.79	20.43		228.19	-0.07		177.48	5.43		228.2	0.97		405.85	2.11		228.23	3.7
187.01	-0.53		177.7	2.68		228.41	2.31		164.54	0.77		165	19.99		228.49	-0.06		177.71	5.5		228.5	0.98		406.38	2.1		228.53	3.69
187.25	-0.53		177.93	2.69		228.71	2.28		164.76	0.77		165.22	19.58		228.79	-0.07		177.95	5.56		228.8	0.98		406.92	2.12		228.83	3.67
187.5	-0.54		178.16	2.7		229.01	2.27		164.97	0.77		165.44	19.14		229.09	-0.09		178.18	5.62		229.1	0.97		407.45	2.11		229.13	3.66
187.74	-0.53		178.4	2.71		229.31	2.25		165.19	0.79		165.65	18.72		229.39	-0.07		178.41	5.66		229.4	0.98		407.98	2.12		229.42	3.65
187.99	-0.52		178.63	2.7		229.61	2.23		165.41	0.8		165.87	18.29		229.69	-0.06		178.65	5.69		229.7	0.98		408.52	2.12		229.72	3.63
188.23	-0.53		178.86	2.69		229.91	2.22		165.62	0.8		166.09	17.85		229.99	-0.06		178.88	5.71		230	0.98		409.05	2.12		230.02	3.62
188.48	-0.53		179.09	2.67		230.2	2.21		165.84	0.8		166.3	17.42		230.29	-0.05		179.11	5.72		230.3	0.99		409.58	2.13		230.32	3.62
188.72	-0.52		179.33	2.65		230.5	2.19		166.05	0.79		166.52	16.99		230.59	-0.04		179.35	5.72		230.6	0.98		410.12	2.14		230.62	3.6
188.97	-0.53		179.56	2.62		230.8	2.18		166.27	0.81		166.74	16.57		230.89	-0.05		179.58	5.73		230.9	0.99		410.65	2.13		230.92	3.61
189.21	-0.53		179.79	2.57		231.1	2.16		166.49	0.81		166.95	16.14		231.19	-0.05		179.81	5.68		231.2	0.99		411.18	2.14		231.22	3.59
189.46	-0.53		180.03	2.53		231.4	2.16		166.7	0.84		167.17	15.71		231.49	-0.05		180.04	5.65		231.5	0.99		411.72	2.13		231.52	3.57
189.7	-0.54		180.26	2.49		231.7	2.15		166.92	0.84		167.39	15.3		231.79	-0.06		180.28	5.59		231.8	1		412.25	2.13		231.82	3.58
189.95	-0.53		180.49	2.43		232	2.14		167.13	0.86		167.6	14.86		232.09	-0.04		180.51	5.54		232.1	1.01		412.78	2.13		232.12	3.57
190.2	-0.54		180.73	2.37		232.3	2.13		167.35	0.88		167.82	14.46		232.39	-0.05		180.74	5.48		232.4	1.01		413.32	2.12		232.42	3.56
190.44	-0.54		180.96	2.3		232.6	2.13		167.57	0.88		168.03	14.04		232.69	-0.05		180.98	5.38		232.7	1.01		413.85	2.14		232.72	3.57
190.69	-0.54		181.19	2.23		232.9	2.13		167.78	0.9		168.25	13.62		232.99	-0.05		181.21	5.29		233	1.02		414.38	2.13		233.02	3.55
190.93	-0.54		181.43	2.16		233.2	2.12		168	0.91		168.47	13.2		233.29	-0.04		181.44	5.17		233.3	1.02		414.92	2.13		233.32	3.56
191.18	-0.55		181.66	2.08		233.5	2.12		168.21	0.93		168.68	12.81		233.59	-0.05		181.68	5.07		233.6	1.03		415.45	2.13		233.62	3.55
191.42	-0.53		181.89	2		233.8	2.11		168.43	0.95		168.9	12.41		233.89	-0.04		181.91	4.96		233.9	1.03		415.98	2.13		233.92	3.55
191.67	-0.54		182.13	1.92		234.1	2.11		168.65	0.98		169.12	12.02		234.19	-0.04		182.14	4.82		234.2	1.03		416.52	2.13		234.22	3.54
191.91	-0.54		182.36	1.83		234.4	2.11		168.86	0.98		169.33	11.63		234.49	-0.03		182.38	4.69		234.5	1.04		417.05	2.12		234.52	3.54
192.16	-0.53		182.59	1.74		234.7	2.11		169.08	1.01		169.55	11.26		234.79	-0.04		182.61	4.55		234.8	1.05		417.58	2.12		234.82	3.54
192.4	-0.54		182.83	1.66		235	2.11		169.29	1.02		169.77	10.87		235.09	-0.03		182.84	4.4		235.1	1.05		418.12	2.13		235.12	3.55
192.65	-0.54		183.06	1.58		235.3	2.1		169.51	1.04		169.98	10.51		235.39	-0.03		183.08	4.25		235.4	1.05		418.65	2.12		235.42	3.55
192.89	-0.55		183.29	1.5		235.6	2.1		169.72	1.04		170.2	10.15		235.69	-0.03		183.31	4.1		235.7	1.06		419.18	2.1		235.72	3.55
193.14	-0.54		183.53	1.42		235.9	2.1		169.94	1.08		170.42	9.81		235.99	-0.03		183.54	3.96		236	1.06		419.72	2.1		236.02	3.56
193.39	-0.54		183.76	1.34		236.2	2.1		170.16	1.1		170.63	9.46		236.29	-0.01		183.78	3.8		236.3	1.06		420.25	2.1		236.32	3.56
193.63	-0.54		183.99	1.26		236.5	2.09		170.37	1.13		170.85	9.14		236.59	-0.02		184.01	3.66		236.6	1.07		420.78	2.1		236.62	3.55
193.88	-0.54		184.23	1.19		236.8	2.07		170.59	1.16		171.07	8.82		236.89	-0.01		184.24	3.51		236.9	1.06		421.32	2.1		236.92	3.55
194.12	-0.53		184.46	1.1		237.1	2.07		170.8	1.19		171.28	8.51		237.19	-0.01		184.48	3.36		237.2	1.06		421.85	2.09		237.22	3.54
194.37	-0.54		184.69	1.04		237.4	2.06		171.02	1.24		171.5	8.21		237.49	-0.01		184.71	3.21		237.5	1.07		422.38	2.09		237.52	3.54
194.61	-0.55		184.92	0.97		237.7	2.04		171.24	1.27		171.72	7.92		237.79	-0.01		184.94	3.08		237.8	1.06		422.92	2.07		237.82	3.54
194.86	-0.55		185.16	0.91		238	2.03		171.45	1.29		171.93	7.66		238.09	-0.01		185.18	2.93		238.1	1.07		423.45	2.07		238.12	3.54
195.1	-0.53		185.39	0.85		238.3	2.01		171.67	1.35		172.15	7.4		238.39	-0.01		185.41	2.8		238.4	1.07		423.98	2.07		238.42	3.53
195.35	-0.53		185.62	0.78		238.6	1.99		171.88	1.4		172.37	7.16		238.69	-0.03		185.64	2.67		238.7	1.06		424.52	2.06		238.72	3.54
195.59	-0.54		185.86	0.72		238.9	1.98		172.1	1.45		172.58	6.93		238.99	-0.04		185.88	2.56		239	1.07		425.05	2.05		239.02	3.53
195.84	-0.54		186.09	0.68		239.2	1.96		172.32	1.49		172.8	6.7		239.29	-0.04		186.11	2.45		239.3	1.06		425.58	2.05		239.32	3.51
196.09	-0.53		186.32	0.62		239.5	1.93		172.53	1.55		173.02	6.5		239.59	-0.04		186.34	2.34		239.6	1.06		426.12	2.05		239.62	3.51
196.33	-0.53		186.56	0.58		239.8	1.9		172.75	1.6		173.23	6.32		239.89	-0.06		186.57	2.25		239.9	1.05		426.65	2.03		239.92	3.49
196.58	-0.53		186.79	0.55		240.1	1.9		172.96	1.65		173.45	6.14		240.19	-0.08		186.81	2.14		240.2	1.05		427.18	2.03		240.22	3.47
196.82	-0.54		187.02	0.5		240.4	1.86		173.18	1.72		173.67	5.97		240.49	-0.09		187.04	2.04		240.49	1.04		427.72	2.03		240.52	3.46
197.07	-0.54		187.26	0.46		240.7	1.84		173.4	1.77		173.88	5.83		240.79	-0.11		187.27	1.95		240.79	1.04		428.25	2.03		240.82	3.46
197.31	-0.54		187.49	0.43		241	1.82		173.61	1.84		174.1	5.68		241.09	-0.12		187.51	1.88		241.09	1.04		428.78	2.03		241.12	3.45
197.56	-0.54		187.72	0.39		241.3	1.79		173.83	1.9		174.31	5.55		241.39	-0.13		187.74	1.81		241.39	1.04		429.32	2.03		241.42	3.43
197.8	-0.54		187.96	0.36		241.6	1.78		174.04	1.96		174.53	5.44		241.69	-0.12		187.97	1.73		241.69	1.03		429.85	2.03		241.72	3.41
198.05	-0.53		188.19	0.34		241.89	1.76		174.26	2.04		174.75	5.33		241.99	-0.13		188.21	1.65		241.99	1.03		430.38	2.02		242.02	3.4
198.29	-0.54		188.42	0.31		242.19	1.73		174.48	2.12		174.96	5.24		242.29	-0.14		188.44	1.61		242.29	1.02		430.92	2.02		242.32	3.37
198.54	-0.54		188.66	0.28		242.49	1.7		174.69	2.17		175.18	5.16		242.59	-0.16		188.67	1.56		242.59	1.02		431.45	2.02		242.62	3.37
198.78	-0.54		188.89	0.27		242.79	1.69		174.91	2.24		175.4	5.08		242.89	-0.16		188.91	1.53		242.89	1.01		431.98	2.03		242.92	3.35
199.03	-0.55		189.12	0.25		243.09	1.66		175.12	2.32		175.61	5.03		243.19	-0.16		189.14	1.47		243.19	1.01		432.52	2.02		243.22	3.33
199.28	-0.53		189.36	0.22		243.39	1.65		175.34	2.39		175.83	4.98		243.49	-0.17		189.37	1.43		243.49	1.01		433.05	2.02		243.52	3.33
199.52	-0.53		189.59	0.21		243.69	1.63		175.56	2.46		176.05	4.93		243.79	-0.18		189.61	1.39		243.79	1		433.58	2.03		243.82	3.3
199.77	-0.54		189.82	0.2		243.99	1.62		175.77	2.52		176.26	4.88		244.09	-0.18		189.84	1.35		244.09	1		434.12	2.02		244.12	3.32
200.01	-0.53		190.06	0.19		244.29	1.6		175.99	2.59		176.48	4.86		244.39	-0.18		190.07	1.33		244.39	1.01		434.65	2.02		244.42	3.32
200.26	-0.54		190.29	0.19		244.59	1.58		176.2	2.64		176.7	4.83		244.69	-0.19		190.31	1.31		244.69	0.99		435.18	2.03		244.72	3.41
200.5	-0.54		190.52	0.16		244.89	1.57		176.42	2.7		176.91	4.81		244.99	-0.19		190.54	1.29		244.99	0.98		435.72	2.02		245.02	3.28
200.75	-0.53		190.75	0.15		245.19	1.55		176.63	2.74		177.13	4.78		245.29	-0.2		190.77	1.26		245.29	1		436.25	2.05		245.32	3.26
200.99	-0.54		190.99	0.14		245.49	1.54		176.85	2.81		177.35	4.76		245.58	-0.19		191.01	1.23		245.59	0.99		436.78	2.03		245.62	3.25
201.24	-0.53		191.22	0.14		245.79	1.52		177.07	2.86		177.56	4.74		245.88	-0.2		191.24	1.2		245.89	0.98		437.32	2.04		245.92	3.26
201.48	-0.53		191.45	0.11		246.09	1.5		177.28	2.9		177.78	4.73		246.18	-0.2		191.47	1.2		246.19	0.97		437.85	2.03		246.22	3.22
201.73	-0.52		191.69	0.11		246.39	1.5		177.5	2.93		178	4.71		246.48	-0.21		191.71	1.18		246.49	0.98		438.38	2.03		246.52	3.21
201.98	-0.53		191.92	0.1		246.69	1.5		177.71	2.97		178.21	4.68		246.78	-0.2		191.94	1.16		246.79	0.98		438.92	2.04		246.82	3.2
202.22	-0.53		192.15	0.1		246.99	1.47		177.93	3		178.43	4.66		247.08	-0.21		192.17	1.14		247.09	0.97		439.45	2.03		247.12	3.19
202.47	-0.53		192.39	0.08		247.29	1.48		178.15	3.02		178.65	4.63		247.38	-0.21		192.41	1.14		247.39	0.98		439.98	2.04		247.42	3.18
202.71	-0.54		192.62	0.08		247.59	1.47		178.36	3.04		178.86	4.61		247.68	-0.21		192.64	1.12		247.69	0.98		440.52	2.05		247.72	3.17
202.96	-0.53		192.85	0.07		247.89	1.45		178.58	3.05		179.08	4.57		247.98	-0.21		192.87	1.1		247.99	0.96		441.05	2.05		248.02	3.16
203.2	-0.53		193.09	0.07		248.19	1.44		178.79	3.05		179.3	4.55		248.28	-0.19		193.11	1.09		248.29	0.97		441.58	2.05		248.32	3.15
203.45	-0.54		193.32	0.06		248.49	1.43		179.01	3.06		179.51	4.51		248.58	-0.19		193.34	1.07		248.59	0.96		442.12	2.06		248.62	3.15
203.69	-0.53		193.55	0.05		248.79	1.42		179.23	3.04		179.73	4.46		248.88	-0.19		193.57	1.05		248.89	0.96		442.65	2.07		248.92	3.14
203.94	-0.54		193.79	0.06		249.09	1.41		179.44	3.02		179.94	4.4		249.18	-0.2		193.8	1.05		249.19	0.96		443.18	2.06		249.22	3.14
204.18	-0.54		194.02	0.04		249.39	1.4		179.66	3		180.16	4.35		249.48	-0.2		194.04	1.03		249.49	0.95		443.72	2.06		249.52	3.13
204.43	-0.53		194.25	0.04		249.69	1.4		179.87	2.97		180.38	4.3		249.78	-0.18		194.27	1.01		249.79	0.96		444.25	2.08		249.82	3.13
204.67	-0.53		194.49	0.04		249.99	1.38		180.09	2.94		180.59	4.22		250.08	-0.19		194.5	1		250.09	0.96		444.78	2.08		250.12	3.12
204.92	-0.53		194.72	0.03		250.29	1.37		180.31	2.9		180.81	4.15		250.38	-0.2		194.74	0.99		250.39	0.95		445.32	2.08		250.42	3.11
205.17	-0.53		194.95	0.02		250.59	1.35		180.52	2.86		181.03	4.09		250.68	-0.19		194.97	0.98		250.69	0.96		445.85	2.08		250.72	3.12
205.41	-0.53		195.19	0.03		250.89	1.37		180.74	2.8		181.24	4		250.98	-0.19		195.2	0.96		250.99	0.95		446.38	2.09		251.02	3.1
205.66	-0.53		195.42	0.01		251.19	1.36		180.95	2.75		181.46	3.91		251.28	-0.19		195.44	0.95		251.29	0.95		446.92	2.1		251.32	3.09
205.9	-0.53		195.65	0.01		251.49	1.35		181.17	2.7		181.68	3.82		251.58	-0.19		195.67	0.93		251.59	0.95		447.45	2.09		251.62	3.09
206.15	-0.53		195.88	0.01		251.79	1.35		181.39	2.63		181.89	3.72		251.88	-0.19		195.9	0.91		251.89	0.95		447.98	2.11		251.92	3.08
206.39	-0.52		196.12	-0.01		252.09	1.34		181.6	2.57		182.11	3.63		252.18	-0.21		196.14	0.9		252.19	0.94		448.52	2.1		252.22	3.07
206.64	-0.53		196.35	0		252.39	1.34		181.82	2.5		182.33	3.54		252.48	-0.2		196.37	0.89		252.49	0.94		449.05	2.11		252.52	3.07
206.88	-0.54		196.58	0.01		252.69	1.34		182.03	2.42		182.54	3.43		252.78	-0.21		196.6	0.88		252.79	0.95		449.58	2.12		252.82	3.06
207.13	-0.53		196.82	0		252.99	1.34		182.25	2.35		182.76	3.31		253.08	-0.21		196.84	0.87		253.09	0.94		450.12	2.13		253.12	3.06
207.37	-0.53		197.05	0		253.29	1.33		182.47	2.28		182.98	3.21		253.38	-0.2		197.07	0.85		253.39	0.94		450.65	2.13		253.42	3.05
207.62	-0.52		197.28	0		253.59	1.32		182.68	2.21		183.19	3.1		253.68	-0.2		197.3	0.84		253.69	0.95		451.18	2.14		253.72	3.03
207.87	-0.52		197.52	-0.01		253.88	1.33		182.9	2.12		183.41	3		253.98	-0.2		197.54	0.83		253.99	0.95		451.72	2.15		254.02	3.04
208.11	-0.52		197.75	-0.01		254.18	1.34		183.11	2.06		183.63	2.89		254.28	-0.2		197.77	0.81		254.29	0.94		452.25	2.15		254.32	3.03
208.36	-0.52		197.98	-0.01		254.48	1.34		183.33	1.99		183.84	2.77		254.58	-0.2		198	0.79		254.59	0.95		452.78	2.15		254.62	3.03
208.6	-0.53		198.22	-0.01		254.78	1.33		183.54	1.93		184.06	2.66		254.88	-0.21		198.24	0.78		254.89	0.95		453.32	2.16		254.92	3.03
208.85	-0.52		198.45	-0.02		255.08	1.33		183.76	1.85		184.28	2.57		255.18	-0.2		198.47	0.78		255.19	0.94		453.85	2.17		255.22	3.02
209.09	-0.52		198.68	-0.02		255.38	1.34		183.98	1.78		184.49	2.44		255.48	-0.19		198.7	0.76		255.49	0.94		454.38	2.17		255.52	3.02
209.34	-0.51		198.92	-0.01		255.68	1.34		184.19	1.71		184.71	2.33		255.78	-0.2		198.94	0.75		255.79	0.94		454.92	2.18		255.82	3.02
209.58	-0.53		199.15	-0.01		255.98	1.35		184.41	1.65		184.93	2.25		256.08	-0.2		199.17	0.74		256.09	0.94		455.45	2.17		256.12	3
209.83	-0.52		199.38	-0.02		256.28	1.35		184.62	1.6		185.14	2.16		256.38	-0.2		199.4	0.73		256.39	0.94		455.98	2.19		256.42	3
210.07	-0.53		199.62	-0.02		256.58	1.36		184.84	1.53		185.36	2.06		256.68	-0.2		199.64	0.72		256.69	0.93		456.52	2.2		256.72	2.99
210.32	-0.52		199.85	-0.03		256.88	1.35		185.06	1.48		185.57	1.96		256.98	-0.21		199.87	0.7		256.99	0.94		457.05	2.19		257.02	3
210.56	-0.53		200.08	-0.02		257.18	1.36		185.27	1.43		185.79	1.87		257.28	-0.2		200.1	0.7		257.29	0.94		457.58	2.2		257.32	2.97
210.81	-0.53		200.32	-0.03		257.48	1.36		185.49	1.36		186.01	1.78		257.58	-0.2		200.33	0.69		257.59	0.93		458.12	2.21		257.62	2.98
211.06	-0.52		200.55	-0.02		257.78	1.36		185.7	1.33		186.22	1.71		257.88	-0.21		200.57	0.68		257.89	0.94		458.65	2.21		257.92	2.96
211.3	-0.52		200.78	-0.03		258.08	1.36		185.92	1.27		186.44	1.64		258.18	-0.2		200.8	0.66		258.19	0.93		459.18	2.21		258.22	2.95
211.55	-0.52		201.02	-0.02		258.38	1.37		186.14	1.23		186.66	1.56		258.48	-0.2		201.03	0.66		258.49	0.93		459.72	2.22		258.52	2.95
211.79	-0.52		201.25	-0.02		258.68	1.37		186.35	1.21		186.87	1.49		258.78	-0.21		201.27	0.66		258.79	0.93		460.25	2.21		258.82	2.95
212.04	-0.52		201.48	-0.03		258.98	1.38		186.57	1.16		187.09	1.43		259.08	-0.21		201.5	0.65		259.09	0.93		460.78	2.22		259.12	2.93
212.28	-0.52		201.71	-0.02		259.28	1.39		186.78	1.12		187.31	1.36		259.38	-0.22		201.73	0.65		259.39	0.93		461.32	2.24		259.42	2.93
212.53	-0.52		201.95	-0.02		259.58	1.39		187	1.08		187.52	1.3		259.68	-0.22		201.97	0.65		259.69	0.92		461.85	2.24		259.72	2.92
212.77	-0.51		202.18	-0.02		259.88	1.39		187.22	1.06		187.74	1.24		259.98	-0.22		202.2	0.64		259.99	0.93		462.38	2.24		260.01	2.91
213.02	-0.53		202.41	-0.02		260.18	1.38		187.43	1.02		187.96	1.2		260.28	-0.22		202.43	0.64		260.29	0.93		462.92	2.25		260.31	2.9
213.26	-0.51		202.65	-0.01		260.48	1.38		187.65	0.99		188.17	1.15		260.58	-0.23		202.67	0.64		260.59	0.93		463.45	2.26		260.61	2.9
213.51	-0.52		202.88	-0.01		260.78	1.39		187.86	0.97		188.39	1.09		260.88	-0.24		202.9	0.63		260.89	0.92		463.98	2.24		260.91	2.89
213.76	-0.52		203.11	-0.01		261.08	1.38		188.08	0.94		188.61	1.06		261.18	-0.24		203.13	0.63		261.19	0.93		464.51	2.25		261.21	2.87
214	-0.52		203.35	-0.01		261.38	1.38		188.3	0.91		188.82	1.01		261.48	-0.22		203.37	0.63		261.49	0.93		465.05	2.25		261.51	2.87
214.25	-0.52		203.58	0		261.68	1.37		188.51	0.89		189.04	0.98		261.78	-0.24		203.6	0.63		261.79	0.92		465.58	2.25		261.81	2.87
214.49	-0.52		203.81	0		261.98	1.37		188.73	0.87		189.26	0.94		262.08	-0.24		203.83	0.63		262.09	0.93		466.11	2.26		262.11	2.86
214.74	-0.51		204.05	0		262.28	1.37		188.94	0.86		189.47	0.91		262.38	-0.23		204.07	0.63		262.39	0.92		466.65	2.28		262.41	2.85
214.98	-0.51		204.28	0		262.58	1.37		189.16	0.84		189.69	0.88		262.68	-0.23		204.3	0.64					467.18	2.26		262.71	2.85
215.23	-0.52		204.51	0.01		262.88	1.38		189.37	0.83		189.91	0.85		262.98	-0.24		204.53	0.63					467.71	2.27		263.01	2.84
215.47	-0.52		204.75	0.01		263.18	1.37		189.59	0.81		190.12	0.82		263.28	-0.25		204.77	0.64					468.25	2.26		263.31	2.84
215.72	-0.52		204.98	0.01		263.48	1.37		189.81	0.8		190.34	0.8		263.58	-0.25		205	0.64					468.78	2.28		263.61	2.83
215.96	-0.53		205.21	0.01		263.78	1.37		190.02	0.79		190.56	0.77					205.23	0.65					469.31	2.28		263.91	2.84
216.21	-0.53		205.45	0.03		264.08	1.36		190.24	0.77		190.77	0.75					205.47	0.65					469.85	2.27		264.21	2.83
216.45	-0.53		205.68	0.04		264.38	1.37		190.45	0.76		190.99	0.74					205.7	0.66					470.38	2.3		264.51	2.82
216.7	-0.52		205.91	0.04		264.68	1.37		190.67	0.74		191.2	0.72					205.93	0.68					470.91	2.28		264.81	2.82
216.95	-0.52		206.15	0.05		264.98	1.37		190.89	0.73		191.42	0.7					206.17	0.69					471.45	2.3		265.11	2.83
217.19	-0.52		206.38	0.06		265.28	1.36		191.1	0.73		191.64	0.68					206.4	0.7					471.98	2.29		265.41	2.82
217.44	-0.53		206.61	0.07		265.57	1.35		191.32	0.71		191.85	0.66					206.63	0.71					472.51	2.28		265.71	2.81
217.68	-0.52		206.85	0.07		265.87	1.36		191.53	0.71		192.07	0.65					206.86	0.73					473.05	2.28		266.01	2.81
217.93	-0.53		207.08	0.08		266.17	1.38		191.75	0.7		192.29	0.63					207.1	0.74					473.58	2.29		266.31	2.83
218.17	-0.52		207.31	0.11		266.47	1.37		191.97	0.68		192.5	0.63					207.33	0.76					474.11	2.29		266.61	2.81
218.42	-0.52		207.54	0.11		266.77	1.38		192.18	0.67		192.72	0.61					207.56	0.77					474.65	2.3		266.91	2.83
218.66	-0.52		207.78	0.12		267.07	1.39		192.4	0.65		192.94	0.6					207.8	0.78					475.18	2.29		267.21	2.83
218.91	-0.52		208.01	0.13		267.37	1.39		192.61	0.65		193.15	0.6					208.03	0.81					475.71	2.31		267.51	2.83
219.15	-0.52		208.24	0.15		267.67	1.39		192.83	0.63		193.37	0.58					208.26	0.81					476.25	2.31		267.81	2.83
219.4	-0.53		208.48	0.16		267.97	1.41		193.05	0.64		193.59	0.57					208.5	0.82					476.78	2.31		268.11	2.83
219.65	-0.53		208.71	0.18		268.27	1.41		193.26	0.62		193.8	0.56					208.73	0.83					477.31	2.3		268.41	2.86
219.89	-0.51		208.94	0.18		268.57	1.41		193.48	0.6		194.02	0.56					208.96	0.84					477.85	2.31		268.71	2.85
220.14	-0.52		209.18	0.21		268.87	1.42		193.69	0.6		194.24	0.54					209.2	0.87					478.38	2.32		269.01	2.86
220.38	-0.52		209.41	0.23		269.17	1.44		193.91	0.6		194.45	0.53					209.43	0.9					478.91	2.32		269.31	2.87
220.63	-0.52		209.64	0.23		269.47	1.45		194.13	0.58		194.67	0.51					209.66	0.92					479.45	2.32		269.61	2.88
220.87	-0.52		209.88	0.25		269.77	1.45		194.34	0.57		194.89	0.51					209.9	0.92					479.98	2.33		269.91	2.89
221.12	-0.51		210.11	0.26		270.07	1.46		194.56	0.55		195.1	0.5					210.13	0.94					480.51	2.33		270.21	2.89
221.36	-0.52		210.34	0.27		270.37	1.47		194.77	0.54		195.32	0.5					210.36	0.95					481.05	2.33		270.51	2.9
221.61	-0.53		210.58	0.28		270.67	1.49		194.99	0.54		195.54	0.48					210.6	0.96					481.58	2.34		270.81	2.91
221.85	-0.52		210.81	0.3		270.97	1.5		195.21	0.53		195.75	0.48					210.83	0.97					482.11	2.34		271.11	2.94
222.1	-0.52		211.04	0.32		271.27	1.5		195.42	0.51		195.97	0.48					211.06	1					482.65	2.35		271.41	2.94
222.34	-0.51		211.28	0.34		271.57	1.51		195.64	0.51		196.19	0.46					211.3	1					483.18	2.34		271.71	2.95
222.59	-0.51		211.51	0.36		271.87	1.53		195.85	0.5		196.4	0.46					211.53	1.01					483.71	2.36		272.01	2.97
222.84	-0.52		211.74	0.36		272.17	1.53		196.07	0.5		196.62	0.45					211.76	1.03					484.25	2.35		272.31	2.97
223.08	-0.51		211.98	0.39		272.47	1.54		196.28	0.48		196.83	0.44					212	1.03					484.78	2.34		272.61	2.97
223.33	-0.52		212.21	0.38		272.77	1.55		196.5	0.47		197.05	0.43					212.23	1.05					485.31	2.37		272.91	2.99
223.57	-0.52		212.44	0.41		273.07	1.55		196.72	0.46		197.27	0.43					212.46	1.07					485.85	2.35		273.21	3
223.82	-0.52		212.68	0.41		273.37	1.57		196.93	0.46		197.48	0.41					212.7	1.06					486.38	2.35		273.51	3
224.06	-0.52		212.91	0.42		273.67	1.57		197.15	0.43		197.7	0.4					212.93	1.08					486.91	2.34		273.81	3
224.31	-0.52		213.14	0.43		273.97	1.57		197.36	0.43		197.92	0.39					213.16	1.08					487.45	2.36		274.11	3.01
224.55	-0.51		213.37	0.45		274.27	1.58		197.58	0.41		198.13	0.38					213.4	1.08					487.98	2.36		274.41	3.01
224.8	-0.53		213.61	0.45		274.57	1.59		197.8	0.41		198.35	0.37					213.63	1.08					488.51	2.36		274.71	3.03
225.04	-0.52		213.84	0.45		274.87	1.6		198.01	0.39		198.57	0.36					213.86	1.06					489.05	2.36		275.01	3.04
225.29	-0.52		214.07	0.46		275.17	1.59		198.23	0.38		198.78	0.36					214.09	1.06					489.58	2.37		275.31	3.11
225.53	-0.51		214.31	0.47		275.47	1.61		198.44	0.37		199	0.35					214.33	1.05					490.11	2.36		275.61	3.05
225.78	-0.51		214.54	0.47		275.77	1.61		198.66	0.36		199.22	0.35					214.56	1.05					490.65	2.39
226.03	-0.52		214.77	0.48		276.07	1.6		198.88	0.36		199.43	0.35					214.79	1.03					491.18	2.37
226.27	-0.51		215.01	0.47		276.37	1.61		199.09	0.35		199.65	0.31					215.03	1.02					491.71	2.37
226.52	-0.52		215.24	0.47		276.67	1.61		199.31	0.35		199.87	0.31					215.26	1.02					492.25	2.39
226.76	-0.52		215.47	0.48		276.97	1.62		199.52	0.34		200.08	0.3					215.49	1					492.78	2.4
227.01	-0.52		215.71	0.47		277.26	1.62		199.74	0.32		200.3	0.29					215.73	0.99					493.31	2.38
227.25	-0.52		215.94	0.47		277.56	1.61		199.96	0.32		200.52	0.29					215.96	0.98					493.85	2.39
227.5	-0.52		216.17	0.47		277.86	1.61		200.17	0.31		200.73	0.28					216.19	0.96					494.38	2.37
227.74	-0.51		216.41	0.47		278.16	1.61		200.39	0.29		200.95	0.27					216.43	0.96					494.91	2.38
227.99	-0.51		216.64	0.47		278.46	1.61		200.6	0.3		201.17	0.27					216.66	0.93					495.45	2.39
228.23	-0.52		216.87	0.46		278.76	1.6		200.82	0.29		201.38	0.26					216.89	0.93					495.98	2.4
228.48	-0.52		217.11	0.46		279.06	1.6		201.04	0.29		201.6	0.25					217.13	0.9					496.51	2.4
228.73	-0.52		217.34	0.46		279.36	1.6		201.25	0.27		201.82	0.26					217.36	0.88					497.05	2.38
228.97	-0.53		217.57	0.45		279.66	1.59		201.47	0.25		202.03	0.25					217.59	0.87					497.58	2.4
229.22	-0.53		217.81	0.45		279.96	1.6		201.68	0.25		202.25	0.25					217.83	0.85					498.11	2.4
229.46	-0.52		218.04	0.44		280.26	1.59		201.9	0.25		202.46	0.24					218.06	0.85					498.65	2.41
229.71	-0.51		218.27	0.44		280.56	1.58					202.68	0.23					218.29	0.83					499.18	2.4
229.95	-0.52		218.5	0.43		280.86	1.57					202.9	0.22					218.53	0.81					499.71	2.39
						281.16	1.56					203.11	0.22					218.76	0.81					500.25	2.4
						281.46	1.54					203.33	0.21					218.99	0.79					500.78	2.39
						281.76	1.53					203.55	0.21					219.23	0.78					501.31	2.41
						282.06	1.52					203.76	0.2					219.46	0.76					501.85	2.4
						282.36	1.52					203.98	0.2					219.69	0.74					502.38	2.4
						282.66	1.5					204.2	0.2					219.93	0.72					502.91	2.4
						282.96	1.5					204.41	0.19					220.16	0.71					503.45	2.39
						283.26	1.47					204.63	0.19					220.39	0.72					503.98	2.39
						283.56	1.46					204.85	0.18
						283.86	1.44					205.06	0.18
						284.16	1.43					205.28	0.17
						284.46	1.43					205.5	0.18
						284.76	1.41					205.71	0.17
						285.06	1.39					205.93	0.19
						285.36	1.39					206.15	0.18
						285.66	1.35					206.36	0.19
						285.96	1.34					206.58	0.2
						286.26	1.33					206.8	0.2
						286.56	1.32					207.01	0.2
						286.86	1.29					207.23	0.22
						287.16	1.28					207.45	0.22
						287.46	1.28					207.66	0.23
						287.76	1.26					207.88	0.24
						288.06	1.25					208.09	0.25
						288.36	1.24					208.31	0.26
						288.66	1.24					208.53	0.27
						288.96	1.22					208.74	0.28
						289.25	1.21					208.96	0.28
						289.55	1.19					209.18	0.29
						289.85	1.18					209.39	0.29
						290.15	1.19					209.61	0.31
						290.45	1.17					209.83	0.3
												210.04	0.3
												210.26	0.32
												210.48	0.33
												210.69	0.34
												210.91	0.34
												211.13	0.35
												211.34	0.36
												211.56	0.37
												211.78	0.37
												211.99	0.37

## Sheet: Figure S5
Figure S5 Inhibitor Profiling and kinetics plots
S5a MaeB Michalis Menten (Fixed [NADP])
[L-Malate]	Rate abs/min			v (μM/min)
	1	2	3	1	2	3
0.1	0.02984	0.0295	0.03047	4.79743	4.74277	4.89871
0.5	0.1412	0.1357	0.1331	22.701	21.8167	21.3987
1	0.2525	0.2513	0.2597	40.5949	40.4019	41.7524
2	0.4163	0.3877	0.4612	66.9293	62.3312	74.1479
3	0.5343	0.5294	0.5108	85.9003	85.1125	82.1222
4	0.6415	0.6138	0.6547	103.135	98.6817	105.257
5	0.5813	0.6487	0.6544	104.293	105.209	96.8971
6	0.6488	0.6343	0.6431	104.309	101.978	103.392
S5b MaeB Michalis Menten (fixed [Malate])
[NADP] (uM)	Rate abs/min			v (μM/min)
500	0.0734	0.0664	0.0818	11.8006	10.6752	13.1511
100	0.068	0.0612	0.0738	10.9325	9.83923	11.865
50	0.059	0.0548	0.0503	9.48553	8.81029	8.08682
20	0.04	0.0385	0.0356	6.43087	6.18971	5.72347
10	0.0259	0.0241	0.022	4.16399	3.8746	3.53698
5	0.0143	0.0138	0.0145	2.29904	2.21865	2.33119
S5c MaeB Substrate Inhibition (fixed [NADP])
[L-Malate]	Rate abs/min			v (μM/min)
	1	2	3	1	2	3
0.1	0.02984	0.0295	0.03047	4.79743	4.74277	4.89871
0.5	0.1412	0.1357	0.1331	22.701	21.8167	21.3987
1	0.2525	0.2513	0.2597	40.5949	40.4019	41.7524
2	0.4163	0.3877	0.4612	66.9293	62.3312	74.1479
3	0.5343	0.5294	0.5108	85.9003	85.1125	82.1222
4	0.6415	0.6138	0.6547	103.135	98.6817	105.257
5	0.6487	0.6544	0.6027	104.293	105.209	96.8971
6	0.6488	0.6343	0.6431	104.309	101.977	103.392
10	0.4612	0.5624	0.5698	74.1479	90.418	91.6077
15	0.3597	0.3558	0.3615	57.8296	57.2026	58.119
20	0.2721	0.2531	0.2446	43.746	40.6913	39.3248
30	0.1209	0.133	0.139	19.4373	21.3826	22.3473
S5d MaeB effectors
	Rate abs/min			% of Activity
None	0.167	0.1658	0.1743	98.82	98.11	103.14
CoA	0.0814	0.0857	0.084	48.16	50.69	49.68
Acetyl-CoA	0.0076	0.0063	0.0069	4.49	3.77	4.06
Acetyl-P	0.0828	0.0888	0.0902	49.014	52.5281	53.3445
Dephospho	0.1681	0.1651	0.1631	99.48	97.73	96.51
Pyruvate	0.1754	0.1598	0.1564	103.787	94.5562	92.5444
Succinate	0.1632	0.1706	0.1725	96.568	100.947	102.071
Fumarate	0.1619	0.1641	0.1621	95.7988	97.1006	95.9172
Oxaloacetate	0.0127	0.0126	0.0138	7.51479	7.45562	8.16568
Glucose-6-P	0.1637	0.1631	0.1627	96.8639	96.5089	96.2722
Glutamate	0.1717	0.1677	0.1594	101.578	99.2112	94.3009
Glutamine	0.1809	0.1701	0.1655	107.041	100.651	97.929
S5e MaeBapo Inhibition by Acetyl-CoA (fixed [NADP])
	Rate abs/min					v (μM/min)
	[acetyl-CoA]					[acetyl-CoA]
[L-Malate] (mM)	0	0.1	0.5	1	10	0	0.1	0.5	1	10
0.5	0.1286	0.0769	0.0191	0.009	0.0044	20.6752	12.3633	3.07074	1.44695	0.707395
1	0.2178	0.1346	0.0368	0.0159	0.0085	35.0161	21.6399	5.9164	2.55627	1.36656
2	0.3539	0.2451	0.0721	0.0314	0.0158	56.8971	39.4051	11.5916	5.04823	2.54019
3	0.4479	0.3304	0.1101	0.0457	0.0216	72.0096	53.119	17.701	7.34727	3.47267
5	0.5698	0.4524	0.1847	0.0802	0.0347	91.6077	72.7331	29.6945	12.8939	5.57878
7	0.6919	0.6048	0.2609	0.115	0.045	111.238	97.2347	41.9453	18.4887	7.23473
10	0.7506	0.6739	0.373	0.1709	0.0538	121.065	108.694	60.1613	27.5645	8.67742
S5g MaeBapo Inhibition by CoA (fixed [NADP])
	Rate abs/min					v (μM/min)
	[acetyl-CoA]					[CoA]
[L-Malate] (mM)	0	1	5	15	50	0	1	5	15	50
0.5	0.1286	0.1111	0.0376	0.0251	0.0076	20.6752	17.8617	6.04502	4.03537	1.22186
1	0.2178	0.1974	0.0872	0.0565	0.0179	35.0161	31.7363	14.0193	9.0836	2.87781
2	0.3539	0.3309	0.2486	0.1175	0.0317	56.8971	53.1994	39.9678	18.8907	5.09646
3	0.4479	0.4227	0.2782	0.1866	0.0437	72.0096	67.9582	44.7267	30	7.02572
5	0.5698	0.5565	0.393	0.3038	0.0745	91.6077	89.4695	63.1833	48.8424	11.9775
7	0.6919	0.6874	0.5881	0.424	0.0953	111.238	110.514	94.5498	68.1672	15.3215
10	0.7506	0.7431	0.674	0.5444	0.1446	121.065	119.855	108.71	87.8065	23.3226
S5i MaeBapo Inhibition by Acetyl-CoA (fixed [Malate])
	Rate abs/min						v (μM/min)
	[acetyl-CoA]						[acetyl-CoA]
[NADP] (uM)	0	0.1	0.5	1	10	20	0	0.1	0.5	1	10	20
500	0.5741	0.471	0.3748	0.1773	0.0465	0.0406	92.299	75.7235	60.2572	28.5048	7.47588	6.52733
100	0.4592	0.4086	0.2867	0.1669	0.0379	0.0345	73.8264	65.6913	46.0932	26.8328	6.09325	5.54662
50	0.3674	0.362	0.2371	0.121	0.0326	0.0297	59.0675	58.1994	38.119	19.4534	5.24116	4.77492
20	0.1726	0.2027	0.1423	0.0775	0.021	0.0194	27.7492	32.5884	22.8778	12.4598	3.37621	3.11897
10	0.0886	0.0991	0.0841	0.0399	0.013	0.0125	14.2444	15.9325	13.5209	6.41479	2.09003	2.00965
5	0.0327	0.0391	0.0341	0.0251	0.006	0.0072	5.25723	6.28617	5.48232	4.03537	0.96463	1.15756

## Sheet: Figure S6 (calibration)
Figure S6 HPLC Coa and acetyl-CoA calibration
Time (min)	10 μM	25 μM	50 μM	75 μM	100 μM	150 μM		Acetyl-CoA 10 μM	CoA 10 μM
0.016633	-0.118438	-0.057876	0.014508	-0.017245	0.069969	0.057287		-0.013757	-0.00396
0.0333	-0.116367	-0.058522	0.014006	-0.015519	0.061838	0.05888		-0.014697	-0.004242
0.049967	-0.117628	-0.058417	0.013274	-0.015619	0.050737	0.060766		-0.015473	-0.004851
0.066633	-0.11708	-0.059695	0.014428	-0.013731	0.041907	0.064073		-0.015564	-0.002908
0.0833	-0.115735	-0.060968	0.015081	-0.011543	0.033488	0.065958		-0.01511	-0.00229
0.099967	-0.116231	-0.060129	0.014884	-0.010135	0.024774	0.066091		-0.015014	-0.00351
0.116633	-0.116421	-0.061098	0.015165	-0.007648	0.019032	0.066847		-0.013748	-0.004888
0.1333	-0.116403	-0.061432	0.016239	-0.005443	0.013735	0.067557		-0.0137	-0.003237
0.149967	-0.118204	-0.060649	0.015468	-0.00432	0.008348	0.067042		-0.013384	-0.005155
0.166633	-0.119316	-0.060078	0.015651	-0.001257	0.003583	0.069156		-0.014646	-0.004091
0.1833	-0.119502	-0.059818	0.017172	-0.000597	0.000804	0.070407		-0.015231	-0.003059
0.199967	-0.121223	-0.060334	0.015252	0.000382	-0.001493	0.072331		-0.015429	-0.004551
0.216633	-0.121996	-0.059257	0.015502	0.004443	-0.004076	0.073162		-0.015747	-0.004695
0.2333	-0.121199	-0.058032	0.014963	0.005402	-0.007154	0.071512		-0.015179	-0.00496
0.249967	-0.122657	-0.053888	0.013789	0.007415	-0.006674	0.071118		-0.014813	-0.006173
0.266633	-0.122832	-0.052329	0.015013	0.00911	-0.007521	0.071167		-0.012883	-0.006201
0.2833	-0.12255	-0.050873	0.014953	0.010559	-0.008088	0.072245		-0.015663	-0.008251
0.299967	-0.123032	-0.04853	0.013315	0.014003	-0.008122	0.0729		-0.013698	-0.007426
0.316633	-0.123279	-0.042602	0.010988	0.013595	-0.008511	0.07282		-0.013063	-0.007937
0.3333	-0.123732	-0.037487	0.010843	0.015975	-0.010158	0.07352		-0.013156	-0.009598
0.349967	-0.125948	-0.030725	0.012288	0.014785	-0.011012	0.074122		-0.012876	-0.008954
0.366633	-0.125359	-0.024028	0.013095	0.014074	-0.011943	0.072624		-0.013194	-0.007402
0.3833	-0.126024	-0.016392	0.012333	0.013811	-0.011348	0.072553		-0.012097	-0.007753
0.399967	-0.125524	-0.008606	0.013846	0.01336	-0.01226	0.071104		-0.010715	-0.005672
0.416633	-0.124338	0.001794	0.015445	0.010872	-0.012654	0.070357		-0.009859	-0.00788
0.4333	-0.124754	0.015859	0.013613	0.008951	-0.011264	0.072212		-0.009999	-0.007918
0.449967	-0.124566	0.027296	0.016591	0.005627	-0.013063	0.071263		-0.009255	-0.008937
0.466633	-0.124745	0.040919	0.016904	0.00484	-0.013105	0.071575		-0.009341	-0.006605
0.4833	-0.123451	0.054952	0.015682	-0.000129	-0.014076	0.071724		-0.008881	-0.005554
0.499967	-0.124384	0.070034	0.01701	-0.001927	-0.011866	0.073072		-0.009225	-0.007489
0.516633	-0.124098	0.086491	0.017357	-0.006655	-0.010895	0.074121		-0.010088	-0.008658
0.5333	-0.124799	0.101435	0.017942	-0.009493	-0.012612	0.073963		-0.010035	-0.009783
0.549967	-0.124844	0.118675	0.0177	-0.012392	-0.011644	0.074233		-0.011229	-0.009602
0.566633	-0.124839	0.135053	0.018298	-0.014084	-0.012432	0.075299		-0.009273	-0.010221
0.5833	-0.12291	0.151696	0.01775	-0.016643	-0.012551	0.075243		-0.007433	-0.010091
0.599967	-0.122561	0.16899	0.018156	-0.019895	-0.012415	0.075521		-0.008467	-0.008298
0.616633	-0.120762	0.18333	0.015592	-0.02062	-0.013606	0.0756		-0.008522	-0.00821
0.6333	-0.121574	0.19688	0.017602	-0.022283	-0.011332	0.076078		-0.007343	-0.009207
0.649967	-0.122524	0.211204	0.019336	-0.024819	-0.010272	0.075973		-0.008098	-0.008038
0.666633	-0.120277	0.22216	0.018421	-0.023946	-0.010729	0.076585		-0.006724	-0.008877
0.6833	-0.11828	0.231106	0.017658	-0.024389	-0.009758	0.078715		-0.007565	-0.009437
0.699967	-0.117027	0.236948	0.018451	-0.023538	-0.009412	0.078049		-0.006207	-0.009466
0.716633	-0.115348	0.241136	0.020674	-0.02485	-0.00981	0.078335		-0.007341	-0.009078
0.7333	-0.111601	0.241919	0.019444	-0.024947	-0.010158	0.07876		-0.007099	-0.009494
0.749967	-0.109388	0.241106	0.019431	-0.024536	-0.011007	0.078697		-0.007336	-0.008473
0.766633	-0.106808	0.237823	0.020048	-0.025353	-0.008586	0.080881		-0.006456	-0.009589
0.7833	-0.104236	0.229551	0.020982	-0.027215	-0.008619	0.081208		-0.005984	-0.008404
0.799967	-0.102409	0.218706	0.019148	-0.026135	-0.009098	0.08213		-0.005357	-0.008326
0.816633	-0.10052	0.206485	0.021195	-0.024351	-0.008882	0.082497		-0.005501	-0.00868
0.8333	-0.097543	0.193826	0.020195	-0.024627	-0.010198	0.081516		-0.005847	-0.008194
0.849967	-0.095797	0.179299	0.020937	-0.023391	-0.013188	0.081495		-0.005542	-0.009876
0.866633	-0.094691	0.164012	0.021216	-0.023106	-0.019558	0.081285		-0.003448	-0.011175
0.8833	-0.091898	0.146478	0.020901	-0.024742	-0.025281	0.080215		-0.00316	-0.009617
0.899967	-0.093297	0.129785	0.019251	-0.025515	-0.032331	0.080365		-0.004893	-0.00865
0.916633	-0.091731	0.114184	0.021028	-0.024357	-0.041063	0.080934		-0.00414	-0.007723
0.9333	-0.090791	0.097714	0.021206	-0.022065	-0.04624	0.080124		-0.003131	-0.010279
0.949967	-0.090533	0.07983	0.021758	-0.023069	-0.050441	0.078856		-0.004557	-0.00894
0.966633	-0.090801	0.062972	0.02197	-0.022419	-0.05616	0.077436		-0.002447	-0.009469
0.9833	-0.091172	0.048265	0.020755	-0.021603	-0.058586	0.077244		-0.003211	-0.008926
0.999967	-0.092171	0.035597	0.021819	-0.019976	-0.061529	0.078172		-0.00377	-0.011375
1.01663	-0.09464	0.023143	0.023003	-0.020774	-0.066177	0.075864		-0.003961	-0.011163
1.0333	-0.095919	0.013015	0.02119	-0.020251	-0.069193	0.075828		-0.002799	-0.010367
1.04997	-0.098558	0.002155	0.020095	-0.020805	-0.069745	0.074828		-0.002592	-0.01182
1.06663	-0.101307	-0.006994	0.020657	-0.018819	-0.073106	0.075676		-0.003961	-0.012439
1.0833	-0.103859	-0.016144	0.019414	-0.019148	-0.072004	0.074714		-0.002812	-0.011441
1.09997	-0.105387	-0.023014	0.020016	-0.018923	-0.074631	0.074646		-0.002707	-0.011996
1.11663	-0.106835	-0.027401	0.019903	-0.017811	-0.076578	0.074146		-0.002941	-0.011604
1.1333	-0.110279	-0.034359	0.019316	-0.018331	-0.076922	0.074333		-0.003163	-0.008926
1.14997	-0.11216	-0.03904	0.020545	-0.016126	-0.076959	0.075404		-0.003225	-0.008855
1.16663	-0.114253	-0.044978	0.021047	-0.014842	-0.078319	0.076459		-0.001624	-0.011024
1.1833	-0.115761	-0.048211	0.021979	-0.015517	-0.080078	0.076917		-0.002738	-0.010771
1.19997	-0.119624	-0.051168	0.021627	-0.014861	-0.078216	0.075508		-0.000716	-0.009455
1.21663	-0.123779	-0.055397	0.01985	-0.016529	-0.077455	0.074561		-0.001896	-0.010029
1.2333	-0.129234	-0.061589	0.018474	-0.018743	-0.077602	0.074259		-0.000842	-0.010073
1.24997	-0.134234	-0.065958	0.018581	-0.024342	-0.0796	0.0755		0.001561	-0.010378
1.26663	-0.139941	-0.073526	0.019493	-0.028312	-0.080652	0.074528		0.003262	-0.010885
1.2833	-0.147637	-0.080953	0.020498	-0.034451	-0.07937	0.075659		0.006607	-0.009709
1.29997	-0.154566	-0.087836	0.019445	-0.040246	-0.07961	0.076572		0.009997	-0.009712
1.31663	-0.162581	-0.094373	0.019641	-0.046387	-0.078918	0.076197		0.011578	-0.01238
1.3333	-0.169002	-0.10046	0.021618	-0.050464	-0.080725	0.075124		0.013469	-0.012632
1.34997	-0.172576	-0.107062	0.021714	-0.053901	-0.081715	0.075249		0.0155	-0.013703
1.36663	-0.179689	-0.11151	0.022757	-0.058288	-0.083539	0.075929		0.01617	-0.012816
1.3833	-0.182665	-0.1141	0.02241	-0.059653	-0.084627	0.077616		0.017411	-0.013016
1.39997	-0.186621	-0.117306	0.02144	-0.06088	-0.084743	0.075898		0.016712	-0.015572
1.41663	-0.189158	-0.120396	0.019671	-0.064031	-0.085851	0.075637		0.017951	-0.015489
1.4333	-0.189733	-0.122219	0.020097	-0.065554	-0.086005	0.078162		0.017779	-0.015841
1.44997	-0.192309	-0.124088	0.021529	-0.065843	-0.085749	0.077025		0.019636	-0.014908
1.46663	-0.194411	-0.124855	0.021847	-0.067542	-0.086771	0.075579		0.019207	-0.015216
1.4833	-0.194813	-0.125563	0.020014	-0.066558	-0.087306	0.076923		0.022616	-0.01562
1.49997	-0.19674	-0.126764	0.021295	-0.067024	-0.087424	0.075623		0.025667	-0.014446
1.51663	-0.197701	-0.128397	0.019871	-0.068363	-0.08754	0.076317		0.022879	-0.014563
1.5333	-0.199866	-0.131064	0.019992	-0.068974	-0.088484	0.076423		0.021128	-0.015202
1.54997	-0.200418	-0.132146	0.021006	-0.068035	-0.089646	0.075925		0.019581	-0.01614
1.56663	-0.200969	-0.133815	0.021962	-0.068475	-0.090701	0.074998		0.019259	-0.017133
1.5833	-0.200191	-0.133568	0.022358	-0.070909	-0.091585	0.075043		0.020004	-0.01609
1.59997	-0.200711	-0.134569	0.022492	-0.070727	-0.09181	0.075709		0.02119	-0.015175
1.61663	-0.200744	-0.136475	0.022448	-0.070999	-0.091858	0.074051		0.021332	-0.016309
1.6333	-0.201617	-0.135914	0.024871	-0.069964	-0.093623	0.073182		0.019949	-0.015255
1.64997	-0.20128	-0.13662	0.026924	-0.070815	-0.092854	0.073802		0.018947	-0.013542
1.66663	-0.19931	-0.134854	0.029283	-0.070205	-0.093882	0.072764		0.020353	-0.011816
1.6833	-0.202116	-0.135619	0.028438	-0.071067	-0.096106	0.071704		0.023534	-0.011403
1.69997	-0.20458	-0.140167	0.02059	-0.072414	-0.09796	0.072631		0.039761	-0.004261
1.71663	-0.218335	-0.151682	-0.012372	-0.084732	-0.107803	0.074627		0.075466	0.018142
1.7333	-0.255206	-0.181727	-0.08946	-0.114102	-0.13546	0.078383		0.139186	0.065507
1.74997	-0.326608	-0.242974	-0.204976	-0.179443	-0.19635	0.087138		0.227301	0.134883
1.76663	-0.438507	-0.342551	-0.336731	-0.279955	-0.292346	0.102115		0.316662	0.210162
1.7833	-0.587662	-0.476901	-0.370544	-0.414289	-0.419612	0.119046		0.402126	0.294087
1.79997	-0.720405	-0.606191	-0.051386	-0.523721	-0.516231	0.134911		0.55896	0.469563
1.81663	-0.686994	-0.59232	0.899705	-0.459139	-0.424548	0.159358		0.963551	0.915351
1.8333	-0.278402	-0.231507	2.51507	-0.015943	0.057513	0.278767		1.78037	1.80343
1.84997	0.640124	0.636729	4.42361	0.949853	1.06216	0.652874		2.96164	3.08124
1.86663	1.95736	1.95353	6.04136	2.34076	2.48981	1.43635		4.20655	4.4456
1.8833	3.33795	3.41202	6.82537	3.82104	4.00337	2.67311		5.12205	5.49991
1.89997	4.36766	4.61461	6.5394	4.97199	5.18007	4.17466		5.37972	5.89167
1.91663	4.71481	5.19538	5.34671	5.4357	5.66698	5.57832		4.87712	5.45847
1.9333	4.27666	4.99194	3.62037	5.08199	5.3233	6.48952		3.74439	4.31088
1.94997	3.20728	4.10522	1.75583	4.03293	4.27534	6.62364		2.25645	2.73136
1.96663	1.78307	2.7927	0.07476	2.56885	2.80407	5.92705		0.699141	1.03528
1.9833	0.296872	1.33481	-1.21745	0.995384	1.21897	4.59462		-0.69423	-0.517695
1.99997	-1.01721	-0.02158	-2.04012	-0.431009	-0.223184	2.93245		-1.76633	-1.75319
2.01663	-2.01129	-1.10989	-2.43726	-1.54089	-1.35099	1.23849		-2.45408	-2.58192
2.0333	-2.63081	-1.84701	-2.50991	-2.26879	-2.08557	-0.245378		-2.78573	-3.01478
2.04997	-2.90525	-2.23903	-2.37094	-2.63249	-2.44096	-1.37132		-2.83523	-3.12238
2.06663	-2.90948	-2.33926	-2.115	-2.70296	-2.48842	-2.0867		-2.69842	-3.00357
2.0833	-2.73072	-2.20827	-1.80676	-2.57652	-2.32579	-2.42392		-2.45297	-2.75068
2.09997	-2.44373	-1.90091	-1.47953	-2.3366	-2.04243	-2.47188		-2.15882	-2.43358
2.11663	-2.10037	-1.46056	-1.15233	-2.04107	-1.70209	-2.32555		-1.85681	-2.09896
2.1333	-1.74087	-0.950588	-0.8322	-1.72875	-1.34306	-2.0722		-1.56655	-1.7732
2.14997	-1.39554	-0.444377	-0.532134	-1.42548	-1.00058	-1.76701		-1.29835	-1.47477
2.16663	-1.08422	-0.007284	-0.266579	-1.14714	-0.685792	-1.45163		-1.06313	-1.20897
2.1833	-0.82172	0.307601	-0.049729	-0.905087	-0.415135	-1.15374		-0.860531	-0.979224
2.19997	-0.612595	0.487923	0.114438	-0.700778	-0.202879	-0.890381		-0.687774	-0.785341
2.21663	-0.459363	0.54838	0.227197	-0.5357	-0.050244	-0.67104		-0.544772	-0.626616
2.2333	-0.354923	0.517436	0.296557	-0.40682	0.041418	-0.494494		-0.428907	-0.497341
2.24997	-0.291232	0.431251	0.336879	-0.308752	0.083614	-0.357438		-0.33387	-0.394654
2.26663	-0.254807	0.322114	0.370562	-0.236615	0.089167	-0.248148		-0.25864	-0.311629
2.2833	-0.238835	0.212045	0.467533	-0.186501	0.074908	-0.154546		-0.199023	-0.249397
2.29997	-0.226036	0.119846	0.867205	-0.148064	0.05401	-0.074053		-0.154995	-0.200792
2.31663	-0.179443	0.074334	1.98183	-0.091185	0.060774	-0.000528		-0.119953	-0.153652
2.3333	-0.01893	0.146123	3.97504	0.056404	0.174419	0.063753		-0.057263	-0.062745
2.34997	0.356836	0.435404	6.53916	0.423535	0.540463	0.143133		0.10006	0.146624
2.36663	1.06228	1.0757	9.1458	1.23663	1.42843	0.313329		0.435069	0.546024
2.3833	2.15767	2.16191	11.2504	2.65486	3.00363	0.801765		0.997987	1.16514
2.39997	3.59958	3.65699	12.1333	4.59206	5.13585	1.94874		1.78027	1.96114
2.41663	5.22834	5.39216	11.026	6.77578	7.51206	3.83104		2.73895	2.85984
2.4333	6.69265	7.03704	7.93494	8.7886	9.67116	6.27382		3.79677	3.79052
2.44997	7.29696	7.94911	4.00552	9.92209	10.8751	8.92846		4.80861	4.70269
2.46663	6.28839	7.31569	0.615705	9.34805	10.2942	11.3309		5.3788	5.45512
2.4833	3.69685	4.96171	-1.57138	6.92176	7.81325	12.8		4.89317	5.58283
2.49997	0.56132	1.78558	-2.67664	3.5845	4.40879	12.5328		3.13038	4.50015
2.51663	-1.99284	-1.01225	-3.1499	0.587421	1.33387	10.2777		0.691747	2.22404
2.5333	-3.49404	-2.80123	-3.33768	-1.4112	-0.756328	6.82144		-1.49998	-0.419171
2.54997	-4.06358	-3.59934	-3.34328	-2.41563	-1.85413	3.42908		-2.91653	-2.5323
2.56663	-4.0756	-3.75692	-3.15522	-2.76496	-2.29996	0.925793		-3.52131	-3.73213
2.5833	-3.86323	-3.62608	-2.78606	-2.8123	-2.43231	-0.547504		-3.53405	-4.1184
2.59997	-3.58596	-3.40663	-2.30062	-2.74465	-2.43994	-1.26569		-3.22965	-3.96185
2.61663	-3.26747	-3.13707	-1.77978	-2.59991	-2.35606	-1.58376		-2.81681	-3.55198
2.6333	-2.89804	-2.80836	-1.29154	-2.36814	-2.17073	-1.72813		-2.41123	-3.0851
2.64997	-2.48528	-2.42462	-0.86765	-2.05758	-1.89532	-1.76785		-2.03886	-2.64622
2.66663	-2.06181	-2.01939	-0.525866	-1.70687	-1.57061	-1.69919		-1.69351	-2.24383
2.6833	-1.66694	-1.62665	-0.25999	-1.35655	-1.23902	-1.52201		-1.37	-1.87104
2.69997	-1.31692	-1.27537	-0.063681	-1.03626	-0.936938	-1.27283		-1.07447	-1.52561
2.71663	-1.02509	-0.977672	0.073915	-0.764506	-0.674554	-0.995342		-0.817821	-1.21408
2.7333	-0.790823	-0.735252	0.167087	-0.539718	-0.456699	-0.720294		-0.60502	-0.945389
2.74997	-0.605627	-0.543744	0.224963	-0.36085	-0.275415	-0.459748		-0.435416	-0.71937
2.76663	-0.466221	-0.399735	0.257288	-0.218353	-0.129235	-0.221202		-0.306621	-0.536385
2.7833	-0.364526	-0.291185	0.2737	-0.10854	-0.014182	-0.010167		-0.209241	-0.394698
2.79997	-0.291877	-0.211243	0.274293	-0.027041	0.073349	0.165346		-0.138792	-0.287017
2.81663	-0.239286	-0.155453	0.267818	0.031594	0.131892	0.301367		-0.090099	-0.202673
2.8333	-0.203114	-0.115637	0.259404	0.068314	0.165067	0.393747		-0.054648	-0.142355
2.84997	-0.178207	-0.087475	0.248148	0.085976	0.179007	0.446258		-0.032373	-0.102051
2.86663	-0.162095	-0.068822	0.235319	0.090834	0.176018	0.464845		-0.017204	-0.072315
2.8833	-0.150427	-0.057852	0.224274	0.088534	0.163044	0.455568		-0.005055	-0.052506
2.89997	-0.146164	-0.050677	0.214491	0.083054	0.143097	0.430601		0.001552	-0.03768
2.91663	-0.142337	-0.049095	0.204756	0.071478	0.124609	0.398486		0.003219	-0.02797
2.9333	-0.142827	-0.048955	0.19988	0.061557	0.105544	0.362963		0.005002	-0.021388
2.94997	-0.14196	-0.049411	0.195153	0.051987	0.089156	0.329353		0.006261	-0.015792
2.96663	-0.142781	-0.051779	0.191763	0.042054	0.074452	0.300966		0.007923	-0.010301
2.9833	-0.143131	-0.053886	0.190431	0.034638	0.06547	0.28031		0.009027	-0.000519
2.99997	-0.143307	-0.055904	0.191502	0.031109	0.060372	0.26444		0.011982	0.021166
3.01663	-0.143677	-0.056762	0.195916	0.030086	0.056115	0.255431		0.014665	0.034184
3.0333	-0.144052	-0.056018	0.203667	0.033066	0.057948	0.254084		0.017126	0.022199
3.04997	-0.14302	-0.055427	0.214195	0.03565	0.065853	0.258124		0.017462	0.016982
3.06663	-0.144097	-0.053684	0.228756	0.044906	0.080963	0.267099		0.018525	0.012629
3.0833	-0.142515	-0.049532	0.238819	0.057134	0.099672	0.281148		0.01705	0.010117
3.09997	-0.138398	-0.041973	0.247812	0.072571	0.121929	0.305179		0.016825	0.007038
3.11663	-0.133365	-0.034878	0.252401	0.089275	0.146068	0.338776		0.014093	0.005005
3.1333	-0.132112	-0.028015	0.251469	0.105592	0.170421	0.375904		0.01132	0.001507
3.14997	-0.131356	-0.023747	0.244584	0.127461	0.200045	0.412265		0.009601	-0.002241
3.16663	-0.126852	-0.015468	0.235785	0.153429	0.229695	0.438755		0.007686	-0.0042
3.1833	-0.117273	-0.002284	0.227249	0.183446	0.255716	0.450065		0.006595	-0.007176
3.19997	-0.099444	0.020923	0.214429	0.213452	0.273972	0.445893		0.005665	-0.008902
3.21663	-0.069191	0.0504	0.202385	0.236858	0.284114	0.429031		0.005149	-0.011365
3.2333	-0.032708	0.082771	0.191713	0.25197	0.282769	0.401827		0.003359	-0.013474
3.24997	0.007176	0.109927	0.195846	0.255909	0.272694	0.371669		0.003744	-0.012261
3.26663	0.038591	0.128011	0.222727	0.248165	0.251828	0.343593		0.001712	-0.012995
3.2833	0.055729	0.133346	0.300609	0.230412	0.22643	0.318673		0.00123	-0.015224
3.29997	0.059977	0.128216	0.426255	0.205414	0.197048	0.298906		0.002238	-0.014647
3.31663	0.05278	0.112367	0.583726	0.176467	0.165152	0.280537		0.002437	-0.015139
3.3333	0.03495	0.093502	0.73774	0.150339	0.138409	0.268559		0.002423	-0.014248
3.34997	0.012819	0.069071	0.863248	0.126197	0.118264	0.265367		0.00139	-0.012972
3.36663	-0.013171	0.045869	0.972938	0.109567	0.109893	0.274692		0.002327	-0.012351
3.3833	-0.036683	0.024564	1.30447	0.101103	0.111139	0.293696		0.003161	-0.011874
3.39997	-0.058086	0.010657	2.70341	0.100456	0.12023	0.318995		0.003181	-0.009974
3.41663	-0.077486	2.9e-05	6.72647	0.103689	0.131079	0.34977		0.004233	-0.011559
3.4333	-0.091308	-0.00681	14.8376	0.11183	0.164479	0.455722		0.005167	-0.011682
3.44997	-0.104292	-0.01471	27.0249	0.176792	0.492658	1.38563		0.003576	-0.011826
3.46663	-0.111362	-0.009055	41.381	0.721581	2.50096	6.09973		0.004009	-0.010129
3.4833	-0.097828	0.085919	55.0489	3.32431	9.58789	20.448		0.004928	-0.009486
3.49997	0.004415	0.598889	65.3774	11.0423	26.2206	50.5413		0.00547	-0.008
3.51663	0.412205	2.30992	70.7132	27.0487	54.6575	97.6523		0.006286	-0.006596
3.5333	1.47777	6.26409	70.7028	51.943	92.5197	156.487		0.007892	-0.005122
3.54997	3.5133	13.0325	66.1268	82.6665	133.77	217.683		0.008275	-0.004573
3.56663	6.48659	22.0669	58.437	113.939	171.173	271.003		0.008143	-0.002782
3.5833	9.9659	31.8535	49.2314	140.246	198.468	308.028		0.008105	-0.005132
3.59997	13.3183	40.6066	39.8558	157.417	211.948	324.178		0.008598	-0.005495
3.61663	15.9466	46.8456	31.2403	163.522	211.036	319.395		0.007928	-0.006077
3.6333	17.4586	49.7415	23.8813	158.996	197.873	297.316		0.006746	-0.007222
3.64997	17.726	49.2253	17.9371	146.041	176.172	263.55		0.005768	-0.006814
3.66663	16.8732	45.8511	13.3423	127.718	150.029	223.99		0.006164	-0.006683
3.6833	15.1874	40.5313	9.90943	107.087	123.003	183.642		0.006074	-0.00698
3.69997	13.0296	34.2541	7.41113	86.63	97.6761	146.067		0.00605	-0.00905
3.71663	10.7202	27.8571	5.63355	68.0223	75.5788	113.351		0.004006	-0.010927
3.7333	8.51534	21.9376	4.38183	52.1576	57.34	86.3195		0.00431	-0.010329
3.74997	6.56596	16.8371	3.51351	39.3131	42.9421	64.9143		0.00682	-0.013066
3.76663	4.94734	12.6783	2.91488	29.335	31.9807	48.5513		0.004903	-0.015585
3.7833	3.66539	9.43316	2.49411	21.8354	23.8724	36.3867		0.005833	-0.01716
3.79997	2.68943	6.99072	2.18872	16.3455	18.0013	27.5344		0.006127	-0.015582
3.81663	1.9683	5.20326	1.95353	12.4018	13.8115	21.1833		0.006032	-0.015861
3.8333	1.44926	3.92177	1.75889	9.59517	10.8355	16.6556		0.007498	-0.017549
3.84997	1.07821	3.01133	1.58485	7.60621	8.71319	13.4184		0.004743	-0.018295
3.86663	0.81542	2.36809	1.42525	6.18119	7.17683	11.0711		0.005303	-0.018985
3.8833	0.628307	1.90724	1.27657	5.14129	6.03589	9.33286		0.003766	-0.021236
3.89997	0.49158	1.57255	1.13742	4.36219	5.16551	8.00414		0.004867	-0.020461
3.91663	0.391596	1.32199	1.01207	3.75661	4.47852	6.95807		0.004886	-0.021864
3.9333	0.315194	1.1281	0.896875	3.27364	3.9155	6.10263		0.005196	-0.022588
3.94997	0.254241	0.972844	0.794886	2.87148	3.44246	5.38835		0.005204	-0.0239
3.96663	0.203256	0.844828	0.708603	2.53404	3.03932	4.77722		0.003421	-0.024928
3.9833	0.160035	0.735392	0.633998	2.24074	2.68672	4.24819		0.002938	-0.024859
3.99997	0.124738	0.644361	0.570371	1.98751	2.38129	3.78445		0.00421	-0.025197
4.01663	0.093479	0.562746	0.517639	1.76743	2.11188	3.37599		0.003979	-0.026328
4.0333	0.064989	0.49174	0.471933	1.5718	1.87679	3.01743		0.006414	-0.025404
4.04997	0.040384	0.430805	0.435583	1.39922	1.67001	2.70404		0.004358	-0.025367
4.06663	0.018842	0.376317	0.402862	1.25117	1.48944	2.43188		0.00427	-0.025813
4.0833	0.000584	0.327064	0.37772	1.12238	1.33327	2.1919		0.005549	-0.025148
4.09997	-0.017869	0.285427	0.357224	1.00784	1.19633	1.98546		0.005449	-0.026322
4.11663	-0.032183	0.248365	0.341859	0.910374	1.07819	1.80784		0.004012	-0.025327
4.1333	-0.04564	0.217497	0.32961	0.82393	0.974211	1.65412		0.004124	-0.02425
4.14997	-0.056471	0.189338	0.319906	0.750785	0.885975	1.51991		0.003947	-0.024143
4.16663	-0.066907	0.163776	0.313264	0.685932	0.809183	1.40315		0.00362	-0.026105
4.1833	-0.0759	0.144755	0.306685	0.632344	0.743611	1.30573		0.003762	-0.026464
4.19997	-0.08193	0.125135	0.298427	0.586586	0.686941	1.22148		0.002131	-0.025887
4.21663	-0.087826	0.109095	0.288528	0.547868	0.640398	1.15123		0.004105	-0.026741
4.2333	-0.093813	0.095633	0.279209	0.514748	0.599777	1.09077		0.002857	-0.02863
4.24997	-0.097727	0.083413	0.270358	0.485511	0.564452	1.03722		0.003358	-0.02853
4.26663	-0.102244	0.074365	0.263015	0.461614	0.535333	0.990591		0.00457	-0.027784
4.2833	-0.104698	0.065916	0.253847	0.439331	0.507241	0.948015		0.004486	-0.02633
4.29997	-0.109155	0.058735	0.24573	0.41994	0.48279	0.910562		0.003281	-0.024117
4.31663	-0.110695	0.048659	0.23965	0.402947	0.461539	0.877631		0.005423	-0.022818
4.3333	-0.113366	0.043807	0.237036	0.386953	0.439232	0.846319		0.007329	-0.022384
4.34997	-0.115575	0.03838	0.24154	0.374028	0.42056	0.820686		0.007378	-0.021161
4.36663	-0.115742	0.035003	0.256187	0.361665	0.402857	0.799258		0.008492	-0.023321
4.3833	-0.115758	0.029488	0.288508	0.350367	0.387984	0.777985		0.006352	-0.023432
4.39997	-0.119279	0.025158	0.335563	0.337987	0.373598	0.763098		0.005024	-0.027155
4.41663	-0.120683	0.022276	0.395823	0.327633	0.360736	0.752212		0.003546	-0.029627
4.4333	-0.12216	0.017683	0.454638	0.320735	0.352734	0.754137		0.001341	-0.029945
4.44997	-0.123099	0.014942	0.503236	0.316298	0.352909	0.782226		-0.000302	-0.033739
4.46663	-0.122841	0.013723	0.534089	0.316142	0.370467	0.841216		0.000732	-0.034646
4.4833	-0.123644	0.012872	0.539038	0.332055	0.409758	0.935142		-0.001086	-0.035653
4.49997	-0.123853	0.014686	0.523852	0.36391	0.474158	1.05636		-0.000734	-0.036247
4.51663	-0.12284	0.01891	0.492358	0.415295	0.55827	1.18306		-0.000159	-0.039031
4.5333	-0.118962	0.031044	0.451567	0.48087	0.64888	1.29411		-0.001226	-0.038436
4.54997	-0.112993	0.047536	0.409548	0.549043	0.728816	1.36858		-0.001182	-0.038463
4.56663	-0.105338	0.069054	0.373109	0.609666	0.786395	1.39503		-0.000907	-0.038683
4.5833	-0.097326	0.092304	0.347232	0.652341	0.809359	1.37202		-0.0007	-0.036497
4.59997	-0.088191	0.111015	0.335951	0.667455	0.797057	1.30675		-0.000916	-0.035494
4.61663	-0.081435	0.122705	0.344079	0.658494	0.756057	1.21367		-0.000463	-0.034652
4.6333	-0.077816	0.124257	0.360569	0.625457	0.692	1.10419		0.001451	-0.033558
4.64997	-0.081977	0.118634	0.385031	0.578413	0.616267	0.993612		0.000855	-0.032372
4.66663	-0.083906	0.103749	0.404746	0.521471	0.537851	0.898929		0.000914	-0.032153
4.6833	-0.09184	0.086131	0.417237	0.465336	0.463994	0.828356		0.000983	-0.030989
4.69997	-0.096889	0.068489	0.425279	0.413123	0.400473	0.80257		0.001583	-0.030456
4.71663	-0.104844	0.050306	0.436922	0.368759	0.344918	0.836631		0.000976	-0.030505
4.7333	-0.112868	0.031802	0.474389	0.329248	0.299874	0.930261		0.000763	-0.029665
4.74997	-0.120228	0.018494	0.556004	0.299195	0.268822	1.07374		0.001108	-0.030058
4.76663	-0.123267	0.00591	0.692346	0.278516	0.250709	1.24342		0.001453	-0.030873
4.7833	-0.127256	-0.003575	0.875852	0.265828	0.248906	1.41129		0.001629	-0.032118
4.79997	-0.132581	-0.009747	1.07797	0.262783	0.267721	1.54585		0.001125	-0.030223
4.81663	-0.13466	-0.014009	1.26396	0.271119	0.313096	1.62919		-0.000586	-0.032936
4.8333	-0.134803	-0.018053	1.40297	0.296106	0.392144	1.65438		-0.001782	-0.035132
4.84997	-0.134956	-0.017508	1.4755	0.340889	0.49842	1.62008		-0.001974	-0.03462
4.86663	-0.134576	-0.015024	1.4744	0.409947	0.619383	1.53742		-0.003178	-0.035846
4.8833	-0.134109	-0.008504	1.41378	0.495335	0.738453	1.42267		-0.001405	-0.034694
4.89997	-0.133011	-0.001076	1.29854	0.589872	0.835133	1.29203		-0.001664	-0.034607
4.91663	-0.130012	0.014071	1.1554	0.679483	0.901119	1.15996		-0.0021	-0.035995
4.9333	-0.128181	0.035009	1.00135	0.749764	0.92823	1.03543		-0.003542	-0.036615
4.94997	-0.120532	0.058464	0.851079	0.792367	0.915702	0.922576		-0.002071	-0.038584
4.96663	-0.114321	0.083655	0.714395	0.806893	0.870569	0.826078		-0.001365	-0.037809
4.9833	-0.104819	0.10666	0.597237	0.795257	0.804332	0.746409		-0.002951	-0.039042
4.99997	-0.096342	0.12336	0.501053	0.756175	0.723514	0.677549		-0.002799	-0.038696
5.01663	-0.085273	0.134616	0.424037	0.703449	0.634882	0.62095		-0.002123	-0.037875
5.0333	-0.080189	0.136097	0.367797	0.637632	0.547166	0.575186		-0.005179	-0.038008
5.04997	-0.07696	0.131233	0.327315	0.569022	0.466522	0.535648		-0.003906	-0.035977
5.06663	-0.078014	0.119041	0.300832	0.503065	0.393762	0.502242		-0.003619	-0.034412
5.0833	-0.080222	0.101607	0.280618	0.443559	0.332576	0.475912		-0.004933	-0.033616
5.09997	-0.083974	0.08118	0.267358	0.390188	0.281328	0.455005		-0.003795	-0.032703
5.11663	-0.08934	0.062327	0.257078	0.346077	0.239988	0.436502		-0.006036	-0.033755
5.1333	-0.097289	0.044511	0.247444	0.311757	0.206829	0.416836		-0.005421	-0.032248
5.14997	-0.103657	0.029241	0.239542	0.283049	0.181521	0.402948		-0.005671	-0.034313
5.16663	-0.109903	0.016323	0.232456	0.262175	0.162196	0.391416		-0.005688	-0.036554
5.1833	-0.117336	0.004556	0.222979	0.244281	0.148796	0.382035		-0.005062	-0.035739
5.19997	-0.121228	-0.006565	0.215874	0.233073	0.136696	0.373869		-0.004264	-0.034681
5.21663	-0.125364	-0.013025	0.211543	0.224664	0.126278	0.366283		-0.004787	-0.03519
5.2333	-0.130294	-0.02118	0.205139	0.216713	0.119063	0.362661		-0.00365	-0.03661
5.24997	-0.133349	-0.026287	0.200833	0.211567	0.113508	0.358156		-0.005446	-0.036038
5.26663	-0.135155	-0.029168	0.201392	0.206298	0.107801	0.35286		-0.007397	-0.035231
5.2833	-0.137138	-0.032313	0.200682	0.202775	0.102448	0.349428		-0.006759	-0.030486
5.29997	-0.140812	-0.035333	0.201948	0.201189	0.09911	0.346755		-0.006844	-0.012356
5.31663	-0.140547	-0.038564	0.205184	0.198102	0.094778	0.343732		-0.006913	0.048884
5.3333	-0.142549	-0.039141	0.204612	0.195211	0.091872	0.339939		-0.006271	0.219329
5.34997	-0.145832	-0.040456	0.20612	0.192018	0.089598	0.339945		-0.003727	0.611902
5.36663	-0.146723	-0.04162	0.203908	0.187891	0.086966	0.336551		0.004119	1.37517
5.3833	-0.148317	-0.043159	0.202959	0.185451	0.084749	0.334096		0.018182	2.65084
5.39997	-0.149283	-0.04416	0.200105	0.184436	0.083527	0.331901		0.038384	4.51452
5.41663	-0.147953	-0.044973	0.196718	0.181983	0.082142	0.328908		0.068765	6.87652
5.4333	-0.150571	-0.046134	0.192519	0.183464	0.080621	0.326649		0.107891	9.47548
5.44997	-0.15056	-0.047711	0.188571	0.181979	0.079952	0.324681		0.149398	11.9331
5.46663	-0.15114	-0.048654	0.183586	0.181627	0.079029	0.322277		0.188877	13.8725
5.4833	-0.151969	-0.050486	0.180053	0.179434	0.07815	0.319449		0.219501	15.0164
5.49997	-0.150867	-0.050668	0.17549	0.178202	0.076335	0.316961		0.236858	15.2526
5.51663	-0.149902	-0.049007	0.174396	0.176015	0.075599	0.313704		0.240601	14.6361
5.5333	-0.151254	-0.049425	0.174475	0.175526	0.074	0.312477		0.229295	13.3503
5.54997	-0.150546	-0.049631	0.173714	0.173977	0.073132	0.308095		0.209319	11.638
5.56663	-0.148767	-0.048731	0.174044	0.172085	0.072982	0.305858		0.180328	9.7483
5.5833	-0.15054	-0.047	0.175818	0.168927	0.072298	0.303782		0.149074	7.89132
5.59997	-0.151809	-0.049074	0.180399	0.165914	0.071312	0.30261		0.119518	6.20101
5.61663	-0.152375	-0.05033	0.189241	0.163984	0.069193	0.30211		0.090897	4.76163
5.6333	-0.153035	-0.05055	0.200766	0.163015	0.06839	0.301466		0.068505	3.5951
5.64997	-0.15353	-0.050174	0.22104	0.160396	0.064584	0.305236		0.047135	2.68859
5.66663	-0.152188	-0.050834	0.249005	0.158751	0.059876	0.315822		0.03232	2.00484
5.6833	-0.1543	-0.051096	0.283475	0.156006	0.059466	0.339412		0.020307	1.5032
5.69997	-0.154366	-0.051302	0.323336	0.154383	0.059954	0.379548		0.011495	1.14347
5.71663	-0.155136	-0.053201	0.36084	0.15342	0.06278	0.442494		0.004248	0.885414
5.7333	-0.156186	-0.054736	0.391228	0.1505	0.072791	0.529289		0.000666	0.703506
5.74997	-0.157734	-0.053973	0.413064	0.155162	0.091511	0.635979		-0.004076	0.571404
5.76663	-0.159159	-0.054108	0.421092	0.164609	0.124096	0.74934		-0.006866	0.475382
5.7833	-0.157871	-0.053345	0.4167	0.183309	0.170595	0.857605		-0.007401	0.402949
5.79997	-0.156429	-0.051731	0.40112	0.214344	0.234521	0.94695		-0.009634	0.347649
5.81663	-0.156124	-0.048027	0.376093	0.256694	0.30948	1.00252		-0.010618	0.303357
5.8333	-0.153263	-0.03973	0.348837	0.303744	0.383707	1.02171		-0.013041	0.266869
5.84997	-0.149727	-0.030087	0.32251	0.361764	0.452633	1.00497		-0.01248	0.235228
5.86663	-0.145734	-0.016037	0.301603	0.414723	0.50386	0.95596		-0.013134	0.21066
5.8833	-0.137687	0.003082	0.294306	0.457543	0.533569	0.887209		-0.014339	0.189762
5.89997	-0.129412	0.021703	0.30026	0.485699	0.535097	0.809894		-0.014978	0.175506
5.91663	-0.119789	0.040233	0.327125	0.49149	0.51283	0.734432		-0.015085	0.163068
5.9333	-0.112271	0.054829	0.371869	0.480098	0.473963	0.676275		-0.014154	0.155284
5.94997	-0.10679	0.065146	0.434823	0.453626	0.42473	0.637978		-0.014223	0.146054
5.96663	-0.103518	0.067061	0.51388	0.416549	0.37044	0.628362		-0.016062	0.13881
5.9833	-0.102922	0.063346	0.594528	0.375191	0.320589	0.642938		-0.015925	0.127931
5.99997	-0.103	0.053827	0.673415	0.333488	0.283711	0.690525		-0.014687	0.114294
6.01663	-0.106652	0.041318	0.731803	0.299938	0.265966	0.760326		-0.015684	0.100794
6.0333	-0.111829	0.026328	0.765739	0.279532	0.269245	0.854675		-0.016456	0.088218
6.04997	-0.118932	0.016089	0.768945	0.274533	0.297708	0.965141		-0.016886	0.073916
6.06663	-0.126828	0.00387	0.7394	0.28859	0.354294	1.09031		-0.018389	0.061249
6.0833	-0.130549	0.000597	0.690837	0.325324	0.43579	1.22102		-0.017649	0.048822
6.09997	-0.133319	0.004905	0.627917	0.385927	0.539172	1.34121		-0.017245	0.03823
6.11663	-0.129641	0.022329	0.556308	0.465755	0.657224	1.43796		-0.017753	0.027738
6.1333	-0.119538	0.05687	0.486351	0.563682	0.77783	1.49571		-0.019444	0.019844
6.14997	-0.098854	0.110188	0.422618	0.669257	0.888276	1.50388		-0.018781	0.013917
6.16663	-0.065889	0.186426	0.367755	0.770642	0.972318	1.4631		-0.017812	0.008075
6.1833	-0.021383	0.279159	0.320813	0.855369	1.01664	1.37956		-0.019469	0.004742
6.19997	0.037812	0.38138	0.281183	0.912843	1.01854	1.26524		-0.018718	0.000616
6.21663	0.107241	0.481516	0.249319	0.928985	0.978445	1.13432		-0.017359	-0.001953
6.2333	0.174476	0.565551	0.225768	0.906059	0.9031	1.00077		-0.018272	-0.005278
6.24997	0.232418	0.621261	0.207949	0.850311	0.80298	0.872217		-0.017455	-0.006573
6.26663	0.272832	0.643535	0.194075	0.770141	0.691905	0.75593		-0.016377	-0.010372
6.2833	0.290335	0.627557	0.18293	0.674085	0.581213	0.657728		-0.017149	-0.010893
6.29997	0.285837	0.584095	0.175273	0.574443	0.478468	0.579142		-0.017638	-0.01251
6.31663	0.260087	0.516861	0.171675	0.47679	0.386131	0.518011		-0.017822	-0.014009
6.3333	0.21919	0.437447	0.17002	0.393474	0.311226	0.471896		-0.017998	-0.016464
6.34997	0.166438	0.353267	0.168268	0.318356	0.247754	0.440324		-0.017108	-0.018348
6.36663	0.114956	0.274965	0.16532	0.258418	0.19985	0.42283		-0.018439	-0.019564
6.3833	0.065822	0.203953	0.162323	0.210899	0.162516	0.414254		-0.017525	-0.021124
6.39997	0.019293	0.145477	0.158977	0.173342	0.13692	0.413602		-0.020168	-0.0226
6.41663	-0.020607	0.098604	0.15225	0.145775	0.121192	0.416974		-0.019199	-0.024115
6.4333	-0.052839	0.060841	0.146044	0.127773	0.11384	0.420785		-0.019139	-0.026138
6.44997	-0.075348	0.033766	0.140709	0.114734	0.112219	0.422297		-0.021485	-0.027535
6.46663	-0.094083	0.013916	0.13114	0.107803	0.116491	0.422098		-0.021581	-0.027588
6.4833	-0.109358	-0.000935	0.126949	0.106381	0.120981	0.413666		-0.022735	-0.02978
6.49997	-0.120728	-0.013113	0.122822	0.107698	0.127174	0.401927		-0.02331	-0.031118
6.51663	-0.125247	-0.019532	0.121279	0.110811	0.133192	0.387171		-0.021032	-0.031427
6.5333	-0.13346	-0.02277	0.134577	0.116076	0.132657	0.370477		-0.02261	-0.032015
6.54997	-0.13615	-0.025027	0.188662	0.116361	0.129093	0.349386		-0.021359	-0.033115
6.56663	-0.138481	-0.028662	0.363521	0.117752	0.121289	0.333044		-0.02175	-0.036565
6.5833	-0.141541	-0.030292	0.864827	0.114672	0.112205	0.329513		-0.023805	-0.03566
6.59997	-0.143258	-0.034256	2.04419	0.112303	0.099364	0.367319		-0.023385	-0.036191
6.61663	-0.145817	-0.036964	4.38656	0.10475	0.085724	0.583408		-0.0248	-0.036749
6.6333	-0.147692	-0.039198	8.43209	0.095566	0.073687	1.40039		-0.025808	-0.038289
6.64997	-0.149165	-0.042103	14.6813	0.085817	0.06201	3.62616		-0.026198	-0.03981
6.66663	-0.147477	-0.044628	23.3881	0.076323	0.061118	8.41687		-0.025549	-0.040406
6.6833	-0.150115	-0.047469	34.3001	0.065309	0.091536	17.0627		-0.027173	-0.040891
6.69997	-0.14985	-0.052482	46.5228	0.065037	0.237974	30.8836		-0.025097	-0.04145
6.71663	-0.151219	-0.054332	58.645	0.086865	0.748872	50.8207		-0.0253	-0.042834
6.7333	-0.149864	-0.056064	69.0843	0.197644	2.14036	76.6985		-0.026	-0.042779
6.74997	-0.149554	-0.058812	76.476	0.572741	5.17827	106.845		-0.028116	-0.044449
6.76663	-0.14845	-0.056418	79.9902	1.57789	10.7604	138.376		-0.028422	-0.044916
6.7833	-0.148117	-0.048139	79.4512	3.78176	19.7783	167.827		-0.029605	-0.044615
6.79997	-0.145578	-0.017917	75.2967	7.85774	32.9044	191.923		-0.029892	-0.046442
6.81663	-0.139978	0.070044	68.3943	14.4998	50.1595	208.225		-0.031377	-0.045263
6.8333	-0.122865	0.294161	59.7891	24.2566	70.5772	215.513		-0.03056	-0.045748
6.84997	-0.078179	0.7988	50.5065	37.2436	92.2587	213.847		-0.030831	-0.046643
6.86663	0.031452	1.77584	41.3963	52.8399	112.756	204.349		-0.03177	-0.046835
6.8833	0.262482	3.45564	33.0535	69.665	129.652	188.81		-0.031694	-0.046686
6.89997	0.690146	6.04762	25.8236	85.8651	141.093	169.272		-0.032057	-0.047087
6.91663	1.40608	9.67728	19.8348	99.5208	146.114	147.709		-0.03106	-0.049521
6.9333	2.48797	14.3144	15.057	109.072	144.698	125.805		-0.031931	-0.048547
6.94997	3.97565	19.686	11.3657	113.609	137.652	104.852		-0.032566	-0.047612
6.96663	5.84228	25.2826	8.58808	112.998	126.292	85.7309		-0.033499	-0.048447
6.9833	7.96957	30.4522	6.54179	107.79	112.163	68.9527		-0.033581	-0.050765
6.99997	10.1557	34.5492	5.05369	99.0129	96.7511	54.717		-0.033129	-0.051529
7.01663	12.141	37.0854	3.97817	87.9013	81.3137	42.9732		-0.033804	-0.052582
7.0333	13.6765	37.8196	3.20252	75.6795	66.7832	33.5314		-0.033071	-0.052481
7.04997	14.5781	36.796	2.6366	63.3937	53.7616	26.0995		-0.033183	-0.051988
7.06663	14.7594	34.2865	2.2193	51.8305	42.5563	20.3555		-0.033646	-0.05271
7.0833	14.2514	30.7163	1.91033	41.4973	33.2408	15.9826		-0.033401	-0.05328
7.09997	13.1726	26.5529	1.68241	32.6457	25.7209	12.684		-0.035231	-0.054855
7.11663	11.6962	22.2279	1.51875	25.3335	19.8069	10.2098		-0.03448	-0.055047
7.1333	10.0105	18.0815	1.40191	19.4725	15.2426	8.35833		-0.03474	-0.053279
7.14997	8.28512	14.3467	1.32969	14.8975	11.7873	6.97241		-0.03605	-0.053605
7.16663	6.65527	11.1466	1.29208	11.4011	9.19861	5.93671		-0.034853	-0.054895
7.1833	5.20516	8.52011	1.27505	8.77461	7.27377	5.17042		-0.034052	-0.055431
7.19997	3.9778	6.43808	1.26759	6.8284	5.84577	4.6157		-0.032626	-0.055389
7.21663	2.98408	4.83848	1.25562	5.39255	4.78018	4.23477		-0.033856	-0.054595
7.2333	2.20426	3.63902	1.22768	4.33239	3.98449	3.9857		-0.034924	-0.055538
7.24997	1.6135	2.75591	1.18003	3.54497	3.38113	3.84067		-0.034459	-0.054615
7.26663	1.17469	2.11182	1.10954	2.95503	2.92964	3.76394		-0.032732	-0.055921
7.2833	0.85426	1.6476	1.01963	2.51262	2.5974	3.71496		-0.033201	-0.056546
7.29997	0.622905	1.31125	0.919534	2.17881	2.3638	3.65991		-0.034424	-0.055098
7.31663	0.455246	1.06579	0.811394	1.93446	2.21129	3.57089		-0.03372	-0.055525
7.3333	0.334995	0.88112	0.706561	1.7618	2.12663	3.42843		-0.03357	-0.055809
7.34997	0.246761	0.743244	0.609753	1.65139	2.09142	3.22908		-0.033299	-0.055168
7.36663	0.181621	0.639466	0.523304	1.59004	2.08458	2.98109		-0.030685	-0.054562
7.3833	0.134782	0.565461	0.450097	1.56265	2.08316	2.69859		-0.032057	-0.053963
7.39997	0.097383	0.509915	0.388897	1.55953	2.06536	2.40209		-0.030908	-0.055947
7.41663	0.070764	0.476271	0.338553	1.55789	2.01572	2.10545		-0.030627	-0.054369
7.4333	0.051086	0.457788	0.30225	1.54347	1.92576	1.82828		-0.030162	-0.054492
7.44997	0.038505	0.451234	0.271045	1.50212	1.79542	1.57823		-0.029283	-0.053202
7.46663	0.033375	0.448433	0.245916	1.42959	1.63602	1.36258		-0.025442	-0.050741
7.4833	0.03153	0.450835	0.22836	1.32955	1.45367	1.17885		-0.023547	-0.048634
7.49997	0.032589	0.449161	0.213799	1.20456	1.2635	1.03142		-0.019775	-0.0473
7.51663	0.033517	0.439152	0.19983	1.06389	1.07911	0.910039		-0.016896	-0.045093
7.5333	0.03266	0.417538	0.191738	0.918129	0.907402	0.816492		-0.012684	-0.044094
7.54997	0.026548	0.385655	0.185147	0.777457	0.757338	0.741751		-0.007908	-0.042427
7.56663	0.019183	0.344915	0.178483	0.646356	0.626457	0.682568		-0.001579	-0.041232
7.5833	0.006296	0.298357	0.175435	0.531353	0.519481	0.636203		0.004174	-0.041515
7.59997	-0.010363	0.248539	0.177525	0.431847	0.431665	0.599779		0.011084	-0.042842
7.61663	-0.030897	0.200685	0.183157	0.348557	0.362121	0.571788		0.01876	-0.042989
7.6333	-0.049738	0.156391	0.199383	0.283289	0.306857	0.545117		0.028597	-0.044914
7.64997	-0.068263	0.116405	0.223756	0.229717	0.262825	0.521789		0.040139	-0.045507
7.66663	-0.085557	0.082578	0.257164	0.189516	0.227907	0.500632		0.05279	-0.048018
7.6833	-0.101402	0.054468	0.302384	0.156913	0.200766	0.483766		0.066505	-0.049502
7.69997	-0.113464	0.033604	0.357106	0.129559	0.179302	0.466885		0.079045	-0.051607
7.71663	-0.125326	0.012995	0.419148	0.109367	0.162168	0.452466		0.092641	-0.052672
7.7333	-0.137557	0.000325	0.480187	0.092963	0.145156	0.436948		0.104637	-0.055119
7.74997	-0.14261	-0.011151	0.535333	0.079761	0.134156	0.422946		0.117168	-0.056022
7.76663	-0.148176	-0.020172	0.579464	0.067754	0.124129	0.411952		0.127878	-0.059145
7.7833	-0.152678	-0.027091	0.605359	0.0575	0.114554	0.399203		0.136814	-0.059306
7.79997	-0.154741	-0.031432	0.61324	0.05053	0.106898	0.388315		0.144907	-0.061061
7.81663	-0.158203	-0.035728	0.601436	0.042962	0.097789	0.37945		0.153614	-0.061247
7.8333	-0.160537	-0.040695	0.572186	0.034178	0.091869	0.370555		0.161525	-0.060993
7.84997	-0.163657	-0.043534	0.529452	0.027217	0.083916	0.362742		0.170104	-0.060663
7.86663	-0.16649	-0.047872	0.477698	0.023272	0.076735	0.357474		0.176814	-0.061515
7.8833	-0.166618	-0.049661	0.422479	0.018092	0.071741	0.354865		0.185355	-0.061405
7.89997	-0.166812	-0.052098	0.368334	0.014395	0.068369	0.354828		0.192401	-0.061241
7.91663	-0.168866	-0.054838	0.317953	0.011482	0.06324	0.354555		0.199333	-0.061822
7.9333	-0.169255	-0.055958	0.274099	0.009077	0.059156	0.362242		0.207158	-0.061688
7.94997	-0.169597	-0.058165	0.237544	0.003458	0.054518	0.388759		0.21413	-0.062119
7.96663	-0.172248	-0.058137	0.205037	-0.000485	0.049704	0.447555		0.220504	-0.062871
7.9833	-0.17385	-0.059182	0.179004	-0.004519	0.046168	0.561422		0.224943	-0.063558
7.99997	-0.172289	-0.061028	0.158463	-0.008473	0.043139	0.76712		0.228887	-0.064185
8.01663	-0.172311	-0.061195	0.143492	-0.013516	0.041293	1.10907		0.23197	-0.064332
8.0333	-0.172836	-0.063127	0.134105	-0.016745	0.038894	1.6324		0.232691	-0.064973
8.04997	-0.174729	-0.06237	0.127045	-0.019141	0.039859	2.37621		0.230659	-0.065288
8.06663	-0.173519	-0.062689	0.124981	-0.021398	0.039843	3.3617		0.229921	-0.066422
8.0833	-0.175252	-0.065291	0.129837	-0.024865	0.0397	4.58638		0.225766	-0.067156
8.09997	-0.175325	-0.06451	0.146178	-0.028701	0.042577	6.00898		0.220238	-0.067015
8.11663	-0.176218	-0.065558	0.186883	-0.031748	0.045494	7.53984		0.210893	-0.066825
8.1333	-0.174569	-0.065522	0.276276	-0.033603	0.04994	9.05829		0.203271	-0.067305
8.14997	-0.175135	-0.06671	0.452957	-0.034374	0.055724	10.4192		0.196456	-0.067238
8.16663	-0.176067	-0.068561	0.775203	-0.034104	0.062369	11.4938		0.186934	-0.067351
8.1833	-0.178905	-0.06894	1.31301	-0.036352	0.068753	12.185		0.174691	-0.067777
8.19997	-0.178171	-0.068848	2.14776	-0.035935	0.079574	12.4416		0.163725	-0.068446
8.21663	-0.177524	-0.071111	3.35287	-0.036356	0.097343	12.2676		0.151156	-0.06933
8.2333	-0.179142	-0.073534	4.97883	-0.034093	0.125583	11.7093		0.139128	-0.069389
8.24997	-0.180399	-0.072774	7.0379	-0.032138	0.176994	10.8483		0.126624	-0.069131
8.26663	-0.183324	-0.073069	9.47091	-0.026514	0.267449	9.78288		0.115118	-0.068165
8.2833	-0.182521	-0.073792	12.1438	-0.01374	0.422619	8.60749		0.101111	-0.068022
8.29997	-0.182152	-0.075158	14.8498	0.010893	0.671115	7.41361		0.087864	-0.068853
8.31663	-0.182589	-0.075911	17.3391	0.062006	1.04839	6.26591		0.078158	-0.067464
8.3333	-0.182895	-0.073236	19.3727	0.153719	1.58201	5.21601		0.066578	-0.065677
8.34997	-0.183133	-0.072377	20.7585	0.312509	2.29585	4.28609		0.057158	-0.064473
8.36663	-0.181695	-0.070872	21.3842	0.564149	3.19415	3.4928		0.04874	-0.065742
8.3833	-0.181003	-0.070315	21.2352	0.939243	4.25282	2.83135		0.037224	-0.064286
8.39997	-0.181488	-0.066179	20.3802	1.46243	5.42221	2.29581		0.026701	-0.064871
8.41663	-0.181397	-0.063288	18.9495	2.14705	6.62127	1.8674		0.020069	-0.062754
8.4333	-0.179727	-0.05335	17.1179	2.99153	7.75148	1.53427		0.010799	-0.063457
8.44997	-0.179732	-0.034664	15.0591	3.96987	8.71331	1.2743		0.002362	-0.065212
8.46663	-0.175762	-0.005197	12.9322	5.0299	9.41892	1.076		-0.002598	-0.06676
8.4833	-0.173622	0.048054	10.8725	6.09021	9.80843	0.927149		-0.008143	-0.06885
8.49997	-0.168955	0.137363	8.97048	7.05983	9.86538	0.812895		-0.013991	-0.069873
8.51663	-0.159142	0.269175	7.2816	7.85125	9.60419	0.725912		-0.018932	-0.070418
8.5333	-0.14134	0.456023	5.83385	8.38661	9.07421	0.658724		-0.022999	-0.071535
8.54997	-0.109263	0.703999	4.63178	8.62829	8.34154	0.614095		-0.027047	-0.072194
8.56663	-0.062359	1.01922	3.65405	8.56941	7.48493	0.573837		-0.030802	-0.073573
8.5833	0.009909	1.39475	2.87858	8.2313	6.57552	0.539656		-0.033804	-0.073272
8.59997	0.112016	1.80686	2.27385	7.66504	5.67616	0.515005		-0.035335	-0.073738
8.61663	0.244437	2.23458	1.80796	6.9348	4.82755	0.495634		-0.038307	-0.076125
8.6333	0.414373	2.64	1.45346	6.11112	4.06741	0.484825		-0.038243	-0.076333
8.64997	0.618878	2.99062	1.18753	5.25733	3.4099	0.47697		-0.041991	-0.076285
8.66663	0.843581	3.25233	0.983464	4.42591	2.85734	0.470696		-0.04399	-0.075514
8.6833	1.07947	3.40117	0.831007	3.65595	2.40651	0.468593		-0.044623	-0.07494
8.69997	1.30365	3.42956	0.715299	2.96846	2.04696	0.465879		-0.045995	-0.075659
8.71663	1.50125	3.3407	0.628217	2.37608	1.77199	0.462929		-0.04728	-0.076178
8.7333	1.65009	3.14797	0.564599	1.88232	1.56037	0.459145		-0.048027	-0.075987
8.74997	1.74148	2.88084	0.515201	1.47675	1.40356	0.450197		-0.047362	-0.076011
8.76663	1.76392	2.56342	0.485581	1.15338	1.29003	0.439241		-0.049675	-0.075698
8.7833	1.72151	2.22098	0.469221	0.898146	1.21004	0.42878		-0.048974	-0.076378
8.79997	1.62578	1.87905	0.46425	0.701613	1.15479	0.415166		-0.048401	-0.077197
8.81663	1.48288	1.55382	0.472808	0.550729	1.11727	0.39737		-0.049935	-0.079481
8.8333	1.30847	1.26012	0.491459	0.433534	1.09628	0.381767		-0.051001	-0.080357
8.84997	1.12254	1.00492	0.519292	0.347638	1.08536	0.365353		-0.052108	-0.080251
8.86663	0.932631	0.786262	0.552355	0.280931	1.07922	0.350955		-0.051419	-0.078516
8.8833	0.750256	0.605204	0.586209	0.230539	1.08079	0.334772		-0.053348	-0.079156
8.89997	0.585088	0.459943	0.615836	0.191906	1.08854	0.319421		-0.054022	-0.081387
8.91663	0.441941	0.34354	0.637544	0.162495	1.09458	0.311087		-0.054086	-0.081497
8.9333	0.316942	0.254833	0.648421	0.139427	1.10678	0.302885		-0.053714	-0.082596
8.94997	0.213108	0.184522	0.643656	0.120738	1.11995	0.298595		-0.053292	-0.081829
8.96663	0.130713	0.133103	0.624027	0.107503	1.13841	0.292317		-0.053963	-0.08191
8.9833	0.065306	0.091832	0.591892	0.095201	1.15552	0.291023		-0.054932	-0.083023
8.99997	0.012247	0.060549	0.55262	0.087696	1.17161	0.289292		-0.05437	-0.082721
9.01663	-0.026264	0.035982	0.504172	0.083307	1.18993	0.288604		-0.054011	-0.08197
9.0333	-0.055467	0.01911	0.452314	0.082667	1.20314	0.288611		-0.055265	-0.081691
9.04997	-0.080786	0.003097	0.400044	0.082921	1.21423	0.287854		-0.055236	-0.081991
9.06663	-0.098417	-0.009506	0.348562	0.08498	1.22193	0.286876		-0.055615	-0.0824
9.0833	-0.109527	-0.017224	0.30198	0.087326	1.22823	0.285565		-0.054401	-0.083395
9.09997	-0.119569	-0.024584	0.262	0.089654	1.23065	0.285637		-0.054579	-0.083281
9.11663	-0.128109	-0.031979	0.228108	0.091292	1.22857	0.284589		-0.054191	-0.084618
9.1333	-0.135872	-0.035691	0.201034	0.092197	1.22179	0.283373		-0.05502	-0.085785
9.14997	-0.140417	-0.038941	0.177632	0.090329	1.2113	0.282552		-0.056041	-0.08518
9.16663	-0.144697	-0.041928	0.157625	0.087331	1.20065	0.277965		-0.056317	-0.085959
9.1833	-0.147824	-0.042855	0.144135	0.082267	1.18674	0.274899		-0.055156	-0.08414
9.19997	-0.150688	-0.043145	0.131777	0.073818	1.1731	0.270415		-0.056213	-0.084562
9.21663	-0.153566	-0.043797	0.121767	0.067017	1.16045	0.268677		-0.05614	-0.085998
9.2333	-0.155863	-0.04426	0.114881	0.057417	1.14301	0.264174		-0.056809	-0.08626
9.24997	-0.158134	-0.042353	0.111152	0.049144	1.12506	0.261069		-0.056509	-0.086342
9.26663	-0.157794	-0.042435	0.108239	0.041156	1.10611	0.258613		-0.054706	-0.087013
9.2833	-0.158284	-0.042593	0.107806	0.030884	1.08736	0.257629		-0.055626	-0.088347
9.29997	-0.157591	-0.043855	0.110436	0.024092	1.06458	0.258175		-0.05706	-0.088423
9.31663	-0.157748	-0.044386	0.116403	0.01937	1.04328	0.258764		-0.057408	-0.088303
9.3333	-0.157498	-0.047137	0.124559	0.010478	1.0187	0.264736		-0.056803	-0.089635
9.34997	-0.156866	-0.048824	0.135649	0.004109	0.993618	0.273552		-0.057366	-0.090768
9.36663	-0.156884	-0.050894	0.151367	-0.00249	0.970863	0.28603		-0.056125	-0.089222
9.3833	-0.15754	-0.055322	0.170897	-0.007499	0.94478	0.30695		-0.058765	-0.08778
9.39997	-0.158064	-0.0595	0.190879	-0.01255	0.918348	0.337058		-0.058085	-0.088271
9.41663	-0.157028	-0.062829	0.211202	-0.018364	0.89242	0.374926		-0.058894	-0.087308
9.4333	-0.159307	-0.065766	0.230567	-0.021231	0.865082	0.424619		-0.057148	-0.0892
9.44997	-0.162888	-0.069981	0.24916	-0.023632	0.839645	0.481036		-0.059384	-0.090603
9.46663	-0.164069	-0.072231	0.259441	-0.025797	0.8111	0.546172		-0.05943	-0.088533
9.4833	-0.166035	-0.074519	0.264261	-0.025274	0.78604	0.612746		-0.059591	-0.088811
9.49997	-0.16831	-0.076704	0.261178	-0.027	0.762486	0.678651		-0.058023	-0.087503
9.51663	-0.168886	-0.079041	0.253431	-0.027624	0.742117	0.737906		-0.057267	-0.087805
9.5333	-0.171274	-0.079959	0.242106	-0.027207	0.726031	0.784077		-0.059908	-0.089769
9.54997	-0.170707	-0.082191	0.224629	-0.024083	0.71584	0.811599		-0.060034	-0.089669
9.56663	-0.172136	-0.081935	0.20482	-0.017599	0.709406	0.821271		-0.058745	-0.089543
9.5833	-0.174583	-0.081474	0.182405	-0.006533	0.708432	0.809762		-0.058159	-0.089151
9.59997	-0.175726	-0.084539	0.161243	0.0062	0.715306	0.779656		-0.059846	-0.089604
9.61663	-0.176092	-0.083	0.145318	0.023208	0.725139	0.733948		-0.058821	-0.090287
9.6333	-0.175816	-0.080821	0.127754	0.046862	0.739956	0.682054		-0.059772	-0.089428
9.64997	-0.176359	-0.079414	0.115553	0.073214	0.759248	0.622324		-0.060126	-0.089313
9.66663	-0.177006	-0.075731	0.104056	0.104477	0.773674	0.562995		-0.059597	-0.089874
9.6833	-0.177265	-0.073419	0.097196	0.135517	0.782238	0.506817		-0.059776	-0.091091
9.69997	-0.175843	-0.067719	0.09033	0.166491	0.781784	0.456496		-0.06033	-0.090366
9.71663	-0.173292	-0.061723	0.087166	0.194847	0.770886	0.413359		-0.061428	-0.087536
9.7333	-0.17292	-0.052668	0.08446	0.215047	0.748509	0.376972		-0.0625	-0.088546
9.74997	-0.170111	-0.041648	0.079947	0.229473	0.71359	0.349758		-0.061839	-0.087239
9.76663	-0.165518	-0.031759	0.079402	0.235864	0.665386	0.32796		-0.062562	-0.089006
9.7833	-0.163098	-0.021154	0.079959	0.229937	0.613714	0.312692		-0.06428	-0.086907
9.79997	-0.158284	-0.013039	0.084421	0.214354	0.5572	0.300868		-0.062728	-0.085879
9.81663	-0.153069	-0.003508	0.086301	0.194353	0.497238	0.29267		-0.062342	-0.083947
9.8333	-0.150748	0.005843	0.090716	0.166828	0.441236	0.285997		-0.061657	-0.084368
9.84997	-0.14784	0.009188	0.094273	0.134744	0.387294	0.28482		-0.064243	-0.085586
9.86663	-0.143176	0.008666	0.100344	0.105529	0.340695	0.281739		-0.064099	-0.086655
9.8833	-0.142267	0.004	0.105501	0.077677	0.29651	0.279726		-0.065178	-0.087103
9.89997	-0.143066	-0.002484	0.110784	0.051603	0.259788	0.279671		-0.065721	-0.086647
9.91663	-0.144739	-0.009767	0.113254	0.028993	0.227227	0.278853		-0.064247	-0.085478
9.9333	-0.143805	-0.018474	0.114828	0.011172	0.199856	0.27542		-0.064054	-0.08535
9.94997	-0.147027	-0.028895	0.115699	-0.005969	0.17812	0.272211		-0.063929	-0.083965
9.96663	-0.150484	-0.039666	0.114521	-0.014961	0.158704	0.269316		-0.063266	-0.084529
9.9833	-0.153947	-0.048685	0.113139	-0.025204	0.143327	0.266881		-0.06388	-0.085022
9.99997	-0.158882	-0.055822	0.110908	-0.032748	0.131217	0.26445		-0.063554	-0.083644
10.0166	-0.163188	-0.062163	0.105466	-0.040126	0.119003	0.26021		-0.06402	-0.08572
10.0333	-0.165235	-0.068924	0.099674	-0.041469	0.108998	0.257286		-0.066319	-0.084657
10.05	-0.168164	-0.074281	0.094498	-0.04399	0.100621	0.25298		-0.066091	-0.084353
10.0666	-0.171615	-0.078144	0.087797	-0.045536	0.091699	0.250825		-0.065744	-0.084893
10.0833	-0.173141	-0.080731	0.086881	-0.045027	0.085359	0.249067		-0.067115	-0.083619
10.1	-0.174567	-0.084528	0.08107	-0.04338	0.079866	0.247116		-0.068232	-0.085075
10.1166	-0.177345	-0.084556	0.076814	-0.04532	0.074418	0.246191		-0.066981	-0.085352
10.1333	-0.177891	-0.086756	0.074394	-0.043159	0.069709	0.245392		-0.067162	-0.085507
10.15	-0.178916	-0.089232	0.073065	-0.042554	0.066799	0.2453		-0.065588	-0.08496
10.1666	-0.179532	-0.091074	0.07118	-0.041192	0.062788	0.243482		-0.067593	-0.084938
10.1833	-0.180327	-0.090645	0.070553	-0.037421	0.059564	0.243614		-0.068196	-0.084868
10.2	-0.181391	-0.089235	0.068669	-0.038301	0.055352	0.243588		-0.068042	-0.083237
10.2166	-0.18005	-0.089605	0.06892	-0.036847	0.051047	0.244858		-0.067604	-0.083665
10.2333	-0.180413	-0.089264	0.067249	-0.036528	0.046672	0.243541		-0.067893	-0.083023
10.25	-0.180314	-0.089542	0.067435	-0.036018	0.040854	0.243985		-0.067635	-0.083575
10.2666	-0.181297	-0.089158	0.067199	-0.037403	0.03604	0.244455		-0.068029	-0.0841
10.2833	-0.183318	-0.089879	0.064559	-0.038412	0.030835	0.243618		-0.069177	-0.082256
10.3	-0.183343	-0.087847	0.064237	-0.037999	0.026434	0.244826		-0.068498	-0.083892
10.3166	-0.180721	-0.089123	0.06642	-0.039365	0.023023	0.246054		-0.067385	-0.083117
10.3333	-0.180574	-0.088396	0.06581	-0.040395	0.019866	0.246422		-0.067309	-0.082612
10.35	-0.18119	-0.088276	0.067248	-0.042191	0.016172	0.247741		-0.066922	-0.081742
10.3666	-0.182726	-0.090387	0.065035	-0.044351	0.012981	0.251013		-0.066558	-0.082189
10.3833	-0.182991	-0.088325	0.062885	-0.046105	0.007953	0.251729		-0.068252	-0.081156
10.4	-0.183199	-0.089048	0.065372	-0.048515	0.005947	0.252617		-0.067012	-0.080094
10.4166	-0.183094	-0.089888	0.066626	-0.048365	0.004466	0.252299		-0.066995	-0.080489
10.4333	-0.181868	-0.090306	0.066511	-0.051048	0.001826	0.25185		-0.066533	-0.081301
10.45	-0.180705	-0.089425	0.065245	-0.053241	-0.000577	0.25407		-0.067366	-0.081577
10.4666	-0.182406	-0.089486	0.065102	-0.053111	-0.003884	0.254408		-0.066946	-0.080739
10.4833	-0.180935	-0.093161	0.064841	-0.054581	-0.00468	0.253958		-0.066702	-0.0798
10.5	-0.181222	-0.095097	0.06365	-0.05651	-0.007189	0.252748		-0.066624	-0.080419
10.5166	-0.181469	-0.095922	0.062964	-0.055425	-0.011293	0.251124		-0.067891	-0.081165
10.5333	-0.180942	-0.094944	0.061372	-0.057475	-0.010097	0.252486		-0.068705	-0.081552
10.55	-0.182969	-0.094749	0.06091	-0.05842	-0.011839	0.253925		-0.068064	-0.08144
10.5666	-0.182709	-0.096966	0.061636	-0.057361	-0.01372	0.253809		-0.069663	-0.080802
10.5833	-0.182197	-0.096516	0.062195	-0.058914	-0.015871	0.255647		-0.067906	-0.081833
10.6	-0.183755	-0.098415	0.063171	-0.060102	-0.018857	0.255689		-0.067269	-0.078894
10.6166	-0.183528	-0.09876	0.063382	-0.060902	-0.019309	0.257248		-0.067041	-0.081843
10.6333	-0.182487	-0.097488	0.060426	-0.062376	-0.020871	0.257035		-0.069048	-0.078628
10.65	-0.182251	-0.097769	0.061235	-0.063094	-0.023873	0.259747		-0.067605	-0.079577
10.6666	-0.183245	-0.098338	0.060831	-0.062429	-0.024873	0.262866		-0.067906	-0.079152
10.6833	-0.182563	-0.097593	0.062108	-0.063616	-0.025996	0.265834		-0.069056	-0.080397
10.7	-0.181909	-0.097341	0.060532	-0.064702	-0.028805	0.268919		-0.068758	-0.079843
10.7166	-0.182144	-0.095961	0.059761	-0.065814	-0.030759	0.27295		-0.069311	-0.080715
10.7333	-0.18268	-0.09559	0.061548	-0.065949	-0.031112	0.278835		-0.069806	-0.079062
10.75	-0.181965	-0.09593	0.062499	-0.068815	-0.031413	0.284673		-0.06949	-0.07937
10.7666	-0.18275	-0.095652	0.060913	-0.069596	-0.036382	0.293553		-0.069067	-0.07982
10.7833	-0.183783	-0.095483	0.061024	-0.070967	-0.037544	0.3012		-0.069889	-0.079337
10.8	-0.182676	-0.09458	0.061636	-0.07325	-0.036756	0.309842		-0.070016	-0.080439
10.8166	-0.183117	-0.096037	0.062443	-0.072448	-0.038997	0.317087		-0.068542	-0.079952
10.8333	-0.182571	-0.096954	0.061012	-0.074308	-0.038739	0.322356		-0.068507	-0.07942
10.85	-0.182604	-0.096869	0.061587	-0.074894	-0.039866	0.329602		-0.067865	-0.079797
10.8666	-0.182039	-0.098278	0.059272	-0.076563	-0.042907	0.333752		-0.068463	-0.081213
10.8833	-0.182901	-0.098168	0.061039	-0.078205	-0.043751	0.335964		-0.069958	-0.08035
10.9	-0.18223	-0.098482	0.06024	-0.080337	-0.044434	0.337026		-0.069167	-0.081551
10.9166	-0.180117	-0.098096	0.059777	-0.080751	-0.046358	0.332914		-0.068253	-0.080551
10.9333	-0.182896	-0.098983	0.0609	-0.082661	-0.046413	0.327773		-0.070024	-0.079476
10.95	-0.181684	-0.098502	0.061655	-0.084395	-0.046861	0.323721		-0.070792	-0.080446
10.9666	-0.182375	-0.099375	0.062304	-0.084137	-0.048342	0.315901		-0.069076	-0.081257
10.9833	-0.182945	-0.098741	0.061849	-0.085101	-0.047698	0.310435		-0.070908	-0.079848
11	-0.1837	-0.097792	0.062413	-0.085136	-0.049697	0.303285		-0.072054	-0.079082
11.0166	-0.183751	-0.097865	0.062931	-0.085306	-0.05141	0.298059		-0.071266	-0.078402
11.0333	-0.183667	-0.09823	0.065421	-0.084873	-0.050949	0.291207		-0.070715	-0.078736
11.05	-0.182491	-0.100466	0.066359	-0.084699	-0.052779	0.284562		-0.072447	-0.07715
11.0666	-0.184959	-0.102151	0.066545	-0.086119	-0.05361	0.282063		-0.072152	-0.073976
11.0833	-0.183722	-0.100898	0.0688	-0.087618	-0.054046	0.280581		-0.072276	-0.070643
11.1	-0.183458	-0.099189	0.07036	-0.08805	-0.054724	0.277555		-0.071836	-0.065678
11.1166	-0.182534	-0.101154	0.071952	-0.088643	-0.055073	0.276025		-0.072462	-0.059492
11.1333	-0.179995	-0.101705	0.07436	-0.090178	-0.056485	0.274853		-0.071462	-0.053572
11.15	-0.180933	-0.10141	0.076604	-0.089506	-0.055259	0.275292		-0.072527	-0.044563
11.1666	-0.180915	-0.102546	0.078059	-0.087705	-0.052751	0.274082		-0.071625	-0.03548
11.1833	-0.18178	-0.100504	0.078547	-0.090371	-0.051867	0.272602		-0.073217	-0.02316
11.2	-0.180985	-0.099901	0.079175	-0.089874	-0.048407	0.271899		-0.073156	-0.011142
11.2166	-0.179697	-0.099378	0.079449	-0.089596	-0.046779	0.270968		-0.07071	-0.003689
11.2333	-0.179789	-0.101184	0.080335	-0.089697	-0.04295	0.268055		-0.072158	0.00347
11.25	-0.179183	-0.101075	0.07837	-0.090169	-0.038944	0.267671		-0.07021	0.007424
11.2666	-0.180469	-0.102318	0.077474	-0.088375	-0.032085	0.264454		-0.072169	0.010679
11.2833	-0.182176	-0.100341	0.073797	-0.085824	-0.025707	0.263516		-0.071827	0.012807
11.3	-0.182387	-0.101097	0.07172	-0.083448	-0.018587	0.260285		-0.071527	0.009874
11.3166	-0.181883	-0.099097	0.070175	-0.081075	-0.012846	0.257307		-0.072505	0.003902
11.3333	-0.181636	-0.099524	0.069743	-0.07562	-0.007977	0.253878		-0.071046	-0.001943
11.35	-0.181103	-0.09981	0.068668	-0.070326	-0.00188	0.252963		-0.070862	-0.009403
11.3666	-0.180658	-0.101302	0.065046	-0.067587	0.00198	0.253137		-0.069103	-0.017296
11.3833	-0.180769	-0.101592	0.065094	-0.062957	0.004052	0.251366		-0.067374	-0.028031
11.4	-0.179588	-0.101408	0.064079	-0.055529	0.006758	0.250898		-0.066732	-0.03666
11.4166	-0.179782	-0.102776	0.06131	-0.050631	0.004731	0.250755		-0.065501	-0.044235
11.4333	-0.181043	-0.100609	0.061387	-0.045342	0.003172	0.249626		-0.063507	-0.049187
11.45	-0.182111	-0.101237	0.060767	-0.044128	-0.000154	0.247393		-0.059065	-0.056375
11.4666	-0.181131	-0.101114	0.058463	-0.040611	-0.004153	0.24525		-0.058107	-0.061031
11.4833	-0.181335	-0.100895	0.05794	-0.041349	-0.010116	0.244878		-0.055039	-0.066383
11.5	-0.181413	-0.100236	0.058817	-0.044042	-0.017627	0.24479		-0.052065	-0.066807
11.5166	-0.180775	-0.09744	0.060417	-0.045317	-0.024483	0.244621		-0.050135	-0.069812
11.5333	-0.18098	-0.097282	0.061397	-0.048215	-0.030553	0.243548		-0.050084	-0.069696
11.55	-0.181317	-0.094982	0.061137	-0.052667	-0.035369	0.243016		-0.047859	-0.070729
11.5666	-0.1822	-0.093936	0.058988	-0.056111	-0.041424	0.243615		-0.046801	-0.073041
11.5833	-0.179913	-0.092368	0.05889	-0.060347	-0.04527	0.244149		-0.048393	-0.073812
11.6	-0.180005	-0.089933	0.05994	-0.065755	-0.048687	0.243742		-0.050985	-0.073683
11.6166	-0.178694	-0.088945	0.060176	-0.071662	-0.053839	0.241955		-0.052613	-0.071798
11.6333	-0.179416	-0.087729	0.059012	-0.07686	-0.057721	0.243265		-0.055124	-0.073964
11.65	-0.177529	-0.086352	0.060253	-0.081138	-0.059173	0.242181		-0.056381	-0.075349
11.6666	-0.175559	-0.088759	0.061021	-0.08648	-0.061271	0.243355		-0.059944	-0.073352
11.6833	-0.176166	-0.087228	0.060105	-0.090856	-0.062727	0.243989		-0.061773	-0.072802
11.7	-0.173678	-0.088218	0.058787	-0.092892	-0.065671	0.243281		-0.064342	-0.073669
11.7166	-0.176392	-0.089906	0.058423	-0.094318	-0.064572	0.24393		-0.066475	-0.072787
11.7333	-0.174844	-0.089089	0.056535	-0.09657	-0.065307	0.243456		-0.068756	-0.072451
11.75	-0.173366	-0.091413	0.056784	-0.096344	-0.066219	0.244788		-0.070962	-0.073856
11.7666	-0.173568	-0.093406	0.055698	-0.099778	-0.068249	0.245467		-0.071476	-0.075925
11.7833	-0.173383	-0.095726	0.056995	-0.100662	-0.068084	0.245496		-0.072452	-0.075465
11.8	-0.173785	-0.098402	0.058607	-0.101825	-0.066462	0.245739		-0.072747	-0.075981
11.8166	-0.175653	-0.098986	0.057376	-0.103415	-0.067442	0.246705		-0.072809	-0.075824
11.8333	-0.175031	-0.101878	0.058175	-0.104836	-0.066277	0.247843		-0.073513	-0.074719
11.85	-0.175057	-0.104381	0.058392	-0.105404	-0.065742	0.246778		-0.076589	-0.075872
11.8666	-0.175812	-0.104554	0.057209	-0.103011	-0.067091	0.245539		-0.073806	-0.074906
11.8833	-0.177765	-0.107335	0.055172	-0.105353	-0.066819	0.244752		-0.076595	-0.074571
11.9	-0.17666	-0.105929	0.055291	-0.105386	-0.06741	0.24808		-0.075544	-0.074724
11.9166	-0.176766	-0.108959	0.055807	-0.105822	-0.066625	0.247059		-0.073467	-0.075891
11.9333	-0.180184	-0.108051	0.057791	-0.106577	-0.068019	0.245747		-0.073913	-0.073826
11.95	-0.181206	-0.108802	0.05632	-0.10721	-0.067815	0.244736		-0.071569	-0.074856
11.9666	-0.181363	-0.11171	0.055667	-0.106988	-0.067697	0.245913		-0.072271	-0.073695
11.9833	-0.182296	-0.112167	0.055536	-0.107571	-0.068497	0.245929		-0.071071	-0.075814
12	-0.181698	-0.110597	0.056061	-0.106675	-0.06891	0.247087		-0.071944	-0.076637
12.0166	-0.181493	-0.111058	0.057996	-0.105701	-0.068785	0.245862		-0.070875	-0.076979
12.0333	-0.180799	-0.111052	0.058793	-0.104887	-0.068008	0.246506		-0.06759	-0.075188
12.05	-0.181603	-0.11155	0.057661	-0.103856	-0.066042	0.245441		-0.066158	-0.074987
12.0666	-0.183564	-0.111698	0.055961	-0.102792	-0.067587	0.246885		-0.068192	-0.075223
12.0833	-0.183271	-0.112559	0.055512	-0.102312	-0.067361	0.247076		-0.067241	-0.074925
12.1	-0.182889	-0.111335	0.054786	-0.103243	-0.067843	0.246959		-0.067879	-0.077045
12.1166	-0.182342	-0.112049	0.055377	-0.103141	-0.06508	0.247921		-0.067653	-0.076486
12.1333	-0.184128	-0.111632	0.055499	-0.104008	-0.064009	0.248551		-0.068104	-0.077471
12.15	-0.183325	-0.111552	0.055348	-0.102952	-0.062457	0.248266		-0.070937	-0.075259
12.1666	-0.184118	-0.109635	0.056755	-0.102337	-0.062944	0.249089		-0.072443	-0.075482
12.1833	-0.183689	-0.110245	0.058166	-0.102169	-0.06064	0.249736		-0.075202	-0.074262
12.2	-0.183431	-0.111514	0.056404	-0.100981	-0.06269	0.249592		-0.07549	-0.076019
12.2166	-0.182167	-0.110567	0.056881	-0.101166	-0.062116	0.249641		-0.077293	-0.075768
12.2333	-0.181302	-0.111881	0.056381	-0.101322	-0.064588	0.250523		-0.079668	-0.075894
12.25	-0.184632	-0.11227	0.05697	-0.100187	-0.062999	0.250899		-0.079533	-0.07603
12.2666	-0.186399	-0.112025	0.056592	-0.09948	-0.060127	0.25031		-0.079418	-0.076605
12.2833	-0.186087	-0.111585	0.057636	-0.099527	-0.060064	0.251526		-0.079061	-0.077822
12.3	-0.186272	-0.113783	0.056494	-0.100392	-0.059228	0.250817		-0.080773	-0.078872
12.3166	-0.184647	-0.113087	0.056521	-0.101709	-0.058138	0.251525		-0.081383	-0.077981
12.3333	-0.183918	-0.112908	0.05558	-0.100017	-0.056883	0.251854		-0.080123	-0.080026
12.35	-0.183614	-0.113257	0.055134	-0.099121	-0.055315	0.251413		-0.083212	-0.078861
12.3666	-0.184633	-0.111832	0.056969	-0.098001	-0.055793	0.251572		-0.082996	-0.079194
12.3833	-0.182889	-0.112052	0.0598	-0.097034	-0.056413	0.252529		-0.081028	-0.078374
12.4	-0.18468	-0.112965	0.061119	-0.096751	-0.054783	0.252431		-0.081955	-0.078762
12.4166	-0.185283	-0.111959	0.060615	-0.096047	-0.054805	0.250157		-0.082844	-0.077397
12.4333	-0.185279	-0.111739	0.06034	-0.094761	-0.054859	0.251016		-0.082178	-0.077092
12.45	-0.18495	-0.112726	0.060366	-0.095935	-0.052272	0.25012		-0.083598	-0.076218
12.4666	-0.186969	-0.112851	0.058829	-0.094016	-0.052442	0.250359		-0.085028	-0.077443
12.4833	-0.186325	-0.113042	0.058177	-0.093911	-0.050654	0.251352		-0.084818	-0.076285
12.5	-0.185873	-0.113757	0.057931	-0.092833	-0.050105	0.253993		-0.084669	-0.075235
12.5166	-0.185402	-0.113105	0.058399	-0.094983	-0.049407	0.254435		-0.084722	-0.07405
12.5333	-0.185102	-0.111863	0.058453	-0.095888	-0.045872	0.255789		-0.085556	-0.075905
12.55	-0.185867	-0.113547	0.058697	-0.095059	-0.045468	0.255358		-0.084678	-0.076186
12.5666	-0.18622	-0.113499	0.058552	-0.094119	-0.04556	0.255988		-0.083475	-0.0751
12.5833	-0.187508	-0.112963	0.057763	-0.09394	-0.04311	0.257002		-0.085161	-0.076917
12.6	-0.187963	-0.112842	0.058451	-0.091775	-0.041588	0.257782		-0.084643	-0.077931
12.6166	-0.188574	-0.113062	0.058918	-0.091375	-0.039529	0.258631		-0.084627	-0.076944
12.6333	-0.188911	-0.113596	0.060461	-0.091648	-0.039744	0.259005		-0.084669	-0.077058
12.65	-0.188044	-0.114503	0.058677	-0.090604	-0.041346	0.259844		-0.085852	-0.076695
12.6666	-0.18704	-0.113663	0.057906	-0.091369	-0.040877	0.261078		-0.086103	-0.077941
12.6833	-0.188725	-0.113452	0.059789	-0.092667	-0.040093	0.261596		-0.086966	-0.077691
12.7	-0.188713	-0.112949	0.060025	-0.091895	-0.039202	0.262832		-0.088073	-0.078107
12.7166	-0.189351	-0.113435	0.061929	-0.092352	-0.037465	0.263388		-0.087803	-0.078639
12.7333	-0.190386	-0.114062	0.061358	-0.091096	-0.036362	0.262849		-0.088258	-0.078994
12.75	-0.19069	-0.113372	0.062055	-0.092208	-0.033822	0.263291		-0.087752	-0.078595
12.7666	-0.189865	-0.115058	0.061482	-0.090443	-0.03307	0.260616		-0.087815	-0.081557
12.7833	-0.189041	-0.113201	0.060313	-0.08967	-0.031156	0.263352		-0.088592	-0.081851
12.8	-0.190978	-0.113354	0.061184	-0.088697	-0.031773	0.266028		-0.088494	-0.081733
12.8166	-0.190264	-0.114655	0.06285	-0.086825	-0.032907	0.265519		-0.086373	-0.081909
12.8333	-0.191004	-0.1149	0.062762	-0.086741	-0.031096	0.267179		-0.086312	-0.081943
12.85	-0.19135	-0.112337	0.062156	-0.08533	-0.029785	0.265483		-0.086087	-0.082852
12.8666	-0.190282	-0.113325	0.060731	-0.085174	-0.029224	0.2656		-0.087071	-0.081641
12.8833	-0.191158	-0.1138	0.059701	-0.083458	-0.026835	0.264475		-0.087716	-0.082475
12.9	-0.190717	-0.112847	0.059793	-0.082801	-0.025814	0.265646		-0.088234	-0.083883
12.9166	-0.188782	-0.113468	0.062	-0.081309	-0.024354	0.266117		-0.08702	-0.084084
12.9333	-0.188517	-0.114717	0.060311	-0.080526	-0.023027	0.267831		-0.087518	-0.083211
12.95	-0.189151	-0.113066	0.060239	-0.078677	-0.022182	0.266951		-0.086087	-0.082242
12.9666	-0.188273	-0.112226	0.062175	-0.07703	-0.021161	0.267927		-0.086193	-0.083888
12.9833	-0.189348	-0.111832	0.062368	-0.075423	-0.017407	0.269103		-0.085373	-0.083037
13	-0.189777	-0.112229	0.063049	-0.074794	-0.015122	0.270226		-0.086006	-0.083406
13.0166	-0.189576	-0.111977	0.060138	-0.075263	-0.013681	0.268726		-0.086224	-0.083874
13.0333	-0.189251	-0.112016	0.062291	-0.074437	-0.012	0.270813		-0.086285	-0.084128
13.05	-0.188622	-0.110773	0.061147	-0.07351	-0.009724	0.271501		-0.086776	-0.085199
13.0666	-0.187858	-0.112332	0.059955	-0.071624	-0.008443	0.271083		-0.086463	-0.086874
13.0833	-0.186615	-0.111692	0.061061	-0.070262	-0.007011	0.271681		-0.086469	-0.086177
13.1	-0.186272	-0.110164	0.059797	-0.069076	-0.003343	0.272206		-0.085134	-0.087034
13.1166	-0.186855	-0.112536	0.059787	-0.067755	-0.001989	0.272695		-0.083467	-0.086343
13.1333	-0.186319	-0.112668	0.060858	-0.06572	-0.00173	0.270817		-0.083743	-0.086135
13.15	-0.188706	-0.113443	0.061972	-0.065836	-1.6e-05	0.273662		-0.080447	-0.088112
13.1666	-0.18707	-0.114088	0.06116	-0.063758	0.003926	0.272938		-0.077749	-0.087551
13.1833	-0.187892	-0.113376	0.06167	-0.062675	0.006931	0.273733		-0.067885	-0.089219
13.2	-0.186456	-0.114321	0.063347	-0.060808	0.00852	0.274416		-0.05408	-0.087396
13.2166	-0.186631	-0.113457	0.062958	-0.060252	0.009593	0.273974		-0.029515	-0.087021
13.2333	-0.186655	-0.112003	0.064511	-0.060001	0.012458	0.273998		0.010912	-0.086427
13.25	-0.187237	-0.113196	0.064176	-0.058265	0.014788	0.274197		0.075263	-0.085039
13.2666	-0.187302	-0.111307	0.064579	-0.054972	0.019216	0.274424		0.170677	-0.085952
13.2833	-0.185977	-0.111271	0.063621	-0.053228	0.02036	0.275341		0.307809	-0.085928
13.3	-0.185674	-0.112126	0.062762	-0.050836	0.024887	0.276842		0.502024	-0.086481
13.3166	-0.18516	-0.110879	0.063905	-0.049387	0.02759	0.277923		0.757062	-0.085708
13.3333	-0.18495	-0.110617	0.065381	-0.04767	0.03051	0.280799		1.08835	-0.085649
13.35	-0.185341	-0.111453	0.064211	-0.045634	0.033415	0.283383		1.50125	-0.083889
13.3666	-0.185464	-0.111532	0.065288	-0.04266	0.037596	0.288877		2.00025	-0.084012
13.3833	-0.185317	-0.11095	0.065911	-0.039401	0.040154	0.297829		2.58501	-0.082072
13.4	-0.185613	-0.110071	0.070394	-0.037892	0.041767	0.309227		3.24832	-0.081566
13.4166	-0.184658	-0.109807	0.072198	-0.035189	0.04364	0.328659		3.97847	-0.078808
13.4333	-0.182999	-0.109397	0.075926	-0.033905	0.048213	0.35359		4.75763	-0.079209
13.45	-0.182297	-0.107224	0.083038	-0.031491	0.051642	0.384566		5.56128	-0.079226
13.4666	-0.183317	-0.107297	0.091554	-0.029036	0.054491	0.426413		6.35178	-0.077859
13.4833	-0.183475	-0.106549	0.101379	-0.028367	0.058077	0.478504		7.09474	-0.078904
13.5	-0.183766	-0.107123	0.114003	-0.02595	0.061623	0.542328		7.74636	-0.078479
13.5166	-0.183766	-0.105967	0.134675	-0.022523	0.06567	0.614021		8.26861	-0.078625
13.5333	-0.181527	-0.106928	0.156389	-0.020001	0.070315	0.70008		8.62038	-0.078908
13.55	-0.182248	-0.106904	0.182059	-0.018098	0.073656	0.794944		8.78146	-0.079174
13.5666	-0.180586	-0.104333	0.21081	-0.015286	0.07739	0.897442		8.74145	-0.079734
13.5833	-0.179539	-0.106024	0.243892	-0.013721	0.081342	1.00341		8.50757	-0.081907
13.6	-0.178464	-0.104579	0.2764	-0.010868	0.08431	1.11045		8.09645	-0.086135
13.6166	-0.17805	-0.103743	0.312901	-0.007972	0.087637	1.21378		7.53473	-0.087949
13.6333	-0.177633	-0.103272	0.346968	-0.005671	0.092192	1.30828		6.86762	-0.087396
13.65	-0.176131	-0.102225	0.381727	-0.003378	0.098083	1.38764		6.12888	-0.08787
13.6666	-0.175301	-0.103402	0.413112	0.002265	0.103619	1.44683		5.36365	-0.089475
13.6833	-0.17628	-0.102341	0.437176	0.0052	0.108384	1.48232		4.60619	-0.090762
13.7	-0.175357	-0.099785	0.456922	0.007369	0.11494	1.49239		3.88491	-0.092645
13.7166	-0.174417	-0.099669	0.46673	0.010191	0.122379	1.47536		3.22424	-0.093176
13.7333	-0.173761	-0.099056	0.468707	0.01241	0.130642	1.43208		2.63267	-0.093547
13.75	-0.174013	-0.097339	0.459595	0.017398	0.141156	1.36713		2.12239	-0.095896
13.7666	-0.173195	-0.095196	0.440998	0.021841	0.153922	1.28279		1.69022	-0.096411
13.7833	-0.171323	-0.094327	0.418639	0.024762	0.168682	1.18593		1.33162	-0.095886
13.8	-0.171161	-0.094581	0.388671	0.02958	0.189064	1.08128		1.0402	-0.098
13.8166	-0.169971	-0.094649	0.357629	0.037652	0.213468	0.979573		0.807385	-0.096775
13.8333	-0.168892	-0.091574	0.322461	0.045996	0.245544	0.877705		0.623406	-0.096594
13.85	-0.16533	-0.090582	0.292301	0.057203	0.283727	0.784884		0.479834	-0.097689
13.8666	-0.164173	-0.090034	0.263727	0.072151	0.327541	0.701529		0.367356	-0.094842
13.8833	-0.163869	-0.089866	0.235899	0.090373	0.380016	0.630511		0.282694	-0.096887
13.9	-0.165363	-0.087501	0.214857	0.11326	0.438892	0.572624		0.21642	-0.09634
13.9166	-0.163736	-0.087159	0.196326	0.142652	0.503695	0.525788		0.166444	-0.095763
13.9333	-0.161806	-0.0843	0.181547	0.175372	0.570947	0.492243		0.123599	-0.096846
13.95	-0.160892	-0.083875	0.169946	0.213402	0.642629	0.468361		0.089046	-0.094769
13.9666	-0.161563	-0.080575	0.161057	0.254293	0.715874	0.453906		0.064831	-0.094253
13.9833	-0.160157	-0.078216	0.155695	0.302271	0.787124	0.448624		0.041874	-0.093484
14	-0.158149	-0.075964	0.153616	0.355233	0.853805	0.448854		0.02513	-0.090432
14.0166	-0.157286	-0.069656	0.149643	0.410673	0.912041	0.452296		0.010529	-0.089055
14.0333	-0.15455	-0.064558	0.147159	0.466329	0.95964	0.460053		-0.002148	-0.087943
14.05	-0.153281	-0.059465	0.145126	0.518194	0.994403	0.472316		-0.014157	-0.088145
14.0666	-0.151301	-0.051988	0.144017	0.569877	1.01273	0.483087		-0.023367	-0.085613
14.0833	-0.149441	-0.043062	0.139586	0.615428	1.01434	0.494195		-0.031561	-0.085186
14.1	-0.146987	-0.033004	0.137037	0.653582	1.00096	0.502651		-0.037094	-0.083927
14.1166	-0.143537	-0.021191	0.131551	0.681482	0.971538	0.508911		-0.043044	-0.082359
14.1333	-0.140052	-0.005996	0.126938	0.697302	0.930452	0.511123		-0.048424	-0.081658
14.15	-0.136242	0.010945	0.121852	0.700631	0.8797	0.509518		-0.05228	-0.081592
14.1666	-0.130149	0.028858	0.115318	0.69107	0.825204	0.506329		-0.057074	-0.080571
14.1833	-0.123781	0.046371	0.108734	0.672239	0.769406	0.497267		-0.059997	-0.08105
14.2	-0.115664	0.065865	0.10195	0.642353	0.715156	0.485338		-0.062668	-0.083163
14.2166	-0.107703	0.082866	0.097428	0.606014	0.664656	0.468847		-0.063338	-0.084864
14.2333	-0.101788	0.101992	0.092472	0.565628	0.61988	0.452113		-0.06462	-0.085625
14.25	-0.091736	0.117234	0.090434	0.523211	0.585454	0.435318		-0.06686	-0.088745
14.2666	-0.082292	0.129593	0.088341	0.483592	0.559179	0.418444		-0.068916	-0.090294
14.2833	-0.075249	0.139441	0.082907	0.446363	0.54036	0.402078		-0.070443	-0.092367
14.3	-0.066702	0.148197	0.079524	0.413507	0.531427	0.385656		-0.071639	-0.094511
14.3166	-0.058783	0.150487	0.079855	0.389525	0.528772	0.370284		-0.072686	-0.096172
14.3333	-0.052753	0.146539	0.07987	0.371494	0.533985	0.35718		-0.073038	-0.098633
14.35	-0.046639	0.142178	0.077003	0.361481	0.545039	0.347226		-0.073794	-0.099886
14.3666	-0.044247	0.137338	0.074983	0.359033	0.559483	0.338132		-0.075411	-0.101802
14.3833	-0.042174	0.129728	0.073453	0.360882	0.573438	0.329738		-0.077363	-0.101275
14.4	-0.041571	0.120508	0.074698	0.366757	0.590875	0.325374		-0.07843	-0.102649
14.4166	-0.041904	0.114922	0.073003	0.377202	0.607163	0.319128		-0.079371	-0.104304
14.4333	-0.041521	0.111428	0.074694	0.390992	0.619227	0.316921		-0.081644	-0.105971
14.45	-0.041089	0.108147	0.072732	0.406444	0.630607	0.312404		-0.081386	-0.105629
14.4666	-0.040448	0.111411	0.073106	0.421664	0.63685	0.31085		-0.082343	-0.10625
14.4833	-0.038614	0.117598	0.073757	0.436399	0.640635	0.311561		-0.08319	-0.106137
14.5	-0.036858	0.128143	0.072617	0.447599	0.639717	0.308757		-0.085419	-0.106933
14.5166	-0.030943	0.140962	0.072343	0.457444	0.632269	0.30763		-0.087979	-0.10919
14.5333	-0.022758	0.160974	0.071866	0.463716	0.623926	0.308831		-0.088015	-0.109847
14.55	-0.011648	0.183334	0.071972	0.463706	0.613529	0.307396		-0.087333	-0.109829
14.5666	-0.000379	0.207694	0.073656	0.462342	0.602693	0.306904		-0.087528	-0.109351
14.5833	0.015145	0.232823	0.07299	0.456129	0.590268	0.305545		-0.089338	-0.111769
14.6	0.031364	0.257833	0.074038	0.446253	0.579088	0.304918		-0.087961	-0.111342
14.6166	0.051875	0.28066	0.0733	0.435662	0.567396	0.30446		-0.090352	-0.111919
14.6333	0.071544	0.299796	0.074531	0.422912	0.559562	0.303055		-0.089156	-0.112513
14.65	0.094042	0.316561	0.075398	0.409149	0.554299	0.303899		-0.08923	-0.113893
14.6666	0.113229	0.327824	0.075545	0.397928	0.547724	0.303888		-0.090826	-0.112073
14.6833	0.132119	0.331781	0.075698	0.384743	0.542535	0.303082		-0.091476	-0.113553
14.7	0.148899	0.329687	0.075023	0.375452	0.542929	0.302575		-0.090888	-0.110367
14.7166	0.162048	0.321153	0.077132	0.366567	0.543494	0.302752		-0.089354	-0.112124
14.7333	0.170635	0.308643	0.076331	0.359753	0.548064	0.302946		-0.091829	-0.113373
14.75	0.173855	0.290446	0.076686	0.35661	0.550874	0.303173		-0.091739	-0.113219
14.7666	0.171743	0.271841	0.076698	0.355397	0.554895	0.304083		-0.091342	-0.114205
14.7833	0.166597	0.250781	0.07668	0.354189	0.560174	0.30447		-0.091647	-0.113933
14.8	0.157779	0.227247	0.0774	0.355198	0.56442	0.301875		-0.094399	-0.115347
14.8166	0.144148	0.204853	0.076923	0.35788	0.569953	0.303876		-0.09365	-0.115833
14.8333	0.130004	0.183184	0.077252	0.360798	0.57781	0.305127		-0.093044	-0.117996
14.85	0.115304	0.165854	0.078369	0.365201	0.585545	0.304695		-0.093331	-0.117358
14.8666	0.098494	0.14956	0.077421	0.36971	0.593558	0.305699		-0.093605	-0.116237
14.8833	0.081204	0.135364	0.077301	0.374277	0.600275	0.305355		-0.09529	-0.115444
14.9	0.066158	0.125191	0.076526	0.380503	0.607893	0.304353		-0.096063	-0.11627
14.9166	0.053177	0.116208	0.076999	0.385676	0.614578	0.304074		-0.09508	-0.117766
14.9333	0.041624	0.111994	0.076648	0.391112	0.622863	0.307128		-0.096516	-0.117151
14.95	0.031934	0.107342	0.077029	0.396941	0.631971	0.308326		-0.095943	-0.118394
14.9666	0.024856	0.106058	0.078039	0.403496	0.639069	0.308883		-0.09687	-0.117992
14.9833	0.019813	0.106624	0.077984	0.409552	0.647643	0.3093		-0.095873	-0.119625
15	0.016434	0.107679	0.07828	0.416541	0.65471	0.310866		-0.098206	-0.118519
15.0166	0.015683	0.107219	0.077683	0.423693	0.661919	0.311162		-0.096019	-0.118002
15.0333	0.014597	0.110272	0.077427	0.42859	0.672299	0.312056		-0.094168	-0.118847
15.05	0.015483	0.113009	0.077224	0.434462	0.680405	0.311662		-0.092647	-0.118239
15.0666	0.016635	0.115316	0.078201	0.442007	0.689132	0.313197		-0.095337	-0.118532
15.0833	0.018391	0.120247	0.078062	0.448674	0.69593	0.313535		-0.094584	-0.117001
15.1	0.019943	0.125356	0.077276	0.456327	0.70516	0.312584		-0.091529	-0.117872
15.1166	0.024006	0.129782	0.078677	0.463879	0.711905	0.312835		-0.089528	-0.116374
15.1333	0.02791	0.134289	0.079314	0.469242	0.718357	0.313689		-0.086957	-0.116994
15.15	0.031805	0.139716	0.080824	0.4752	0.727938	0.313136		-0.084427	-0.119317
15.1666	0.037131	0.144298	0.078428	0.481324	0.736929	0.315072		-0.080628	-0.116957
15.1833	0.039027	0.147952	0.079484	0.48722	0.746381	0.314657		-0.077176	-0.117758
15.2	0.044326	0.155369	0.078582	0.495447	0.754468	0.313162		-0.072282	-0.118588
15.2166	0.05013	0.157987	0.077292	0.501757	0.762634	0.312826		-0.068326	-0.118158
15.2333	0.05446	0.163092	0.07718	0.507692	0.772935	0.311687		-0.061842	-0.119001
15.25	0.058476	0.167696	0.07835	0.51372	0.782209	0.311636		-0.05718	-0.118584
15.2666	0.062746	0.172007	0.079502	0.51999	0.788967	0.311685		-0.053203	-0.118047
15.2833	0.066678	0.177216	0.080047	0.525993	0.798255	0.312315		-0.047633	-0.117987
15.3	0.072189	0.182714	0.079945	0.533534	0.803764	0.313233		-0.044167	-0.117743
15.3166	0.08026	0.188192	0.080068	0.540168	0.812224	0.310698		-0.041502	-0.120619
15.3333	0.08517	0.19567	0.080086	0.546723	0.820293	0.307909		-0.037924	-0.120562
15.35	0.090561	0.199347	0.080728	0.553795	0.827536	0.307924		-0.034993	-0.122079
15.3666	0.095849	0.204593	0.080201	0.558207	0.837468	0.308212		-0.035447	-0.12035
15.3833	0.100277	0.211674	0.082051	0.567102	0.84507	0.308041		-0.037677	-0.119567
15.4	0.10555	0.216076	0.080647	0.573365	0.851318	0.308475		-0.037844	-0.120122
15.4166	0.111622	0.22001	0.082239	0.578594	0.859564	0.308015		-0.042125	-0.120424
15.4333	0.118075	0.227058	0.082572	0.584849	0.866927	0.307811		-0.046492	-0.120709
15.45	0.123744	0.233931	0.082984	0.592716	0.872579	0.307583		-0.04996	-0.122055
15.4666	0.128346	0.239768	0.083174	0.598632	0.879222	0.305022		-0.055342	-0.121654
15.4833	0.13493	0.247077	0.081212	0.603716	0.886624	0.308032		-0.059643	-0.119871
15.5	0.140662	0.253028	0.082852	0.609255	0.893639	0.306795		-0.065397	-0.120432
15.5166	0.146593	0.260258	0.08328	0.614636	0.89888	0.308057		-0.070801	-0.122062
15.5333	0.154517	0.266174	0.082103	0.621466	0.904072	0.310024		-0.075977	-0.120482
15.55	0.159915	0.272063	0.084942	0.627279	0.911465	0.310751		-0.079995	-0.120113
15.5666	0.166008	0.280009	0.084255	0.630975	0.916974	0.311968		-0.084241	-0.121434
15.5833	0.171701	0.285145	0.083119	0.637963	0.920665	0.310565		-0.08819	-0.121143
15.6	0.178926	0.290973	0.084292	0.642048	0.927285	0.308506		-0.091891	-0.122994
15.6166	0.184616	0.298303	0.085902	0.64633	0.934197	0.307149		-0.094656	-0.122136
15.6333	0.190713	0.304878	0.086394	0.652315	0.938302	0.308622		-0.097062	-0.122312
15.65	0.199486	0.311973	0.087548	0.655329	0.946497	0.309571		-0.097417	-0.122127
15.6666	0.204727	0.318065	0.088791	0.660662	0.950579	0.309456		-0.098714	-0.121543
15.6833	0.211853	0.324064	0.087927	0.666777	0.956341	0.310342		-0.100168	-0.121166
15.7	0.217271	0.331001	0.090302	0.672252	0.962397	0.311263		-0.100679	-0.121722
15.7166	0.224352	0.33661	0.090016	0.677182	0.967392	0.314223		-0.101583	-0.123476
15.7333	0.230593	0.343789	0.090265	0.682437	0.973509	0.315057		-0.102156	-0.121901
15.75	0.236962	0.3488	0.09016	0.685671	0.976788	0.316261		-0.105015	-0.121188
15.7666	0.24241	0.355724	0.091915	0.691133	0.981483	0.314892		-0.105808	-0.120457
15.7833	0.248237	0.36013	0.092321	0.697745	0.986563	0.318483		-0.105684	-0.121161
15.8	0.257074	0.364929	0.091509	0.702797	0.993232	0.3213		-0.104977	-0.121797
15.8166	0.260928	0.372761	0.09141	0.705719	0.997458	0.322359		-0.104058	-0.122597
15.8333	0.267533	0.379162	0.09159	0.710071	1.00214	0.3254		-0.103556	-0.122906
15.85	0.273042	0.383616	0.091692	0.713622	1.00865	0.329792		-0.104862	-0.122964
15.8666	0.278024	0.388275	0.090976	0.718916	1.01172	0.334656		-0.1038	-0.124042
15.8833	0.284636	0.393449	0.090233	0.723387	1.01503	0.339847		-0.106578	-0.123272
15.9	0.291223	0.400786	0.089424	0.728569	1.01869	0.346631		-0.105251	-0.122968
15.9166	0.298706	0.405534	0.088703	0.732716	1.02322	0.353405		-0.106069	-0.123991
15.9333	0.304069	0.41226	0.092285	0.737982	1.02868	0.359613		-0.106864	-0.124927
15.95	0.312145	0.418546	0.09169	0.743903	1.031	0.366356		-0.109227	-0.12386
15.9666	0.31665	0.423156	0.091079	0.746594	1.03576	0.374527		-0.108378	-0.122915
15.9833	0.323001	0.427467	0.08942	0.750168	1.03916	0.383194		-0.107541	-0.122723
16	0.329761	0.434656	0.089226	0.75386	1.04242	0.391854		-0.107428	-0.124588
16.0166	0.335609	0.44102	0.089546	0.757778	1.04636	0.401619		-0.106288	-0.124334
16.0333	0.341409	0.448198	0.087152	0.760895	1.04962	0.410144		-0.106509	-0.124328
16.05	0.348928	0.453902	0.089265	0.765019	1.05382	0.417852		-0.106439	-0.124323
16.0666	0.356336	0.459797	0.089189	0.76677	1.05689	0.424935		-0.105808	-0.124707
16.0833	0.363594	0.46803	0.08992	0.770898	1.05788	0.430419		-0.10551	-0.12435
16.1	0.368784	0.471499	0.089743	0.774646	1.06049	0.43253		-0.107171	-0.124861
16.1166	0.377303	0.477801	0.089042	0.777761	1.06254	0.436865		-0.105262	-0.125885
16.1333	0.382474	0.483303	0.089513	0.777112	1.06512	0.436749		-0.105608	-0.125628
16.15	0.388648	0.489345	0.090463	0.781268	1.06711	0.438766		-0.107021	-0.126214
16.1666	0.394857	0.49587	0.089755	0.782837	1.06926	0.436411		-0.10503	-0.125322
16.1833	0.404685	0.503247	0.092126	0.786748	1.0707	0.431957		-0.105787	-0.125004
16.2	0.410162	0.50777	0.090236	0.788186	1.07242	0.428554		-0.105984	-0.126064
16.2166	0.416535	0.514922	0.08966	0.79061	1.07292	0.422998		-0.106908	-0.126372
16.2333	0.422224	0.522951	0.093036	0.792741	1.0739	0.416975		-0.106621	-0.126234
16.25	0.428433	0.525659	0.092868	0.794176	1.07612	0.41075		-0.106666	-0.126469
16.2666	0.435506	0.533079	0.094334	0.797404	1.07676	0.40464		-0.107507	-0.127749
16.2833	0.442025	0.538925	0.09508	0.800827	1.0775	0.396327		-0.108132	-0.125651
16.3	0.449462	0.54589	0.097375	0.802653	1.07732	0.387165		-0.109174	-0.126486
16.3166	0.455636	0.550905	0.098141	0.803138	1.07728	0.377685		-0.107935	-0.126126
16.3333	0.462392	0.560411	0.099436	0.805845	1.07703	0.371843		-0.108199	-0.127049
16.35	0.468606	0.565125	0.098869	0.807512	1.0784	0.365139		-0.109785	-0.126695
16.3666	0.475612	0.572667	0.100778	0.808173	1.07802	0.362011		-0.108548	-0.12726
16.3833	0.482402	0.57984	0.104953	0.810765	1.07743	0.355817		-0.107782	-0.127734
16.4	0.486734	0.586366	0.108393	0.812116	1.07806	0.348304		-0.109391	-0.129609
16.4166	0.494229	0.590324	0.111899	0.812547	1.07587	0.344787		-0.107239	-0.128746
16.4333	0.500608	0.595936	0.118784	0.813685	1.07449	0.340522		-0.106341	-0.12997
16.45	0.504989	0.600914	0.124207	0.814895	1.07558	0.336444		-0.106248	-0.129469
16.4666	0.512961	0.606536	0.132314	0.81586	1.07431	0.333454		-0.10794	-0.128847
16.4833	0.518118	0.613152	0.142591	0.815865	1.07273	0.332824		-0.107014	-0.129798
16.5	0.523715	0.619727	0.155034	0.816473	1.07119	0.328502		-0.107493	-0.129277
16.5166	0.530446	0.626661	0.168189	0.818091	1.06912	0.327979		-0.108047	-0.129786
16.5333	0.536036	0.630054	0.183054	0.819064	1.0657	0.328554		-0.108096	-0.128347
16.55	0.542706	0.633655	0.198666	0.820219	1.06517	0.327905		-0.106897	-0.127389
16.5666	0.547293	0.638273	0.214512	0.818395	1.06206	0.328817		-0.107473	-0.127723
16.5833	0.553296	0.641975	0.230089	0.81939	1.05925	0.327609		-0.10723	-0.129947
16.6	0.558353	0.648446	0.246374	0.81937	1.05611	0.325821		-0.105694	-0.128838
16.6166	0.564624	0.652859	0.265478	0.818804	1.05406	0.327798		-0.107335	-0.130707
16.6333	0.570227	0.65608	0.282086	0.817738	1.0511	0.329582		-0.107589	-0.13049
16.65	0.57464	0.659268	0.29707	0.817935	1.04782	0.331781		-0.107641	-0.129979
16.6666	0.581033	0.664267	0.311213	0.818196	1.0464	0.335066		-0.107784	-0.131341
16.6833	0.585659	0.669404	0.322321	0.816147	1.04394	0.335303		-0.107159	-0.132056
16.7	0.589317	0.671038	0.331692	0.81421	1.04185	0.335065		-0.104553	-0.131872
16.7166	0.595207	0.675826	0.336243	0.813185	1.03981	0.336515		-0.105429	-0.130892
16.7333	0.598153	0.679214	0.337033	0.810968	1.03857	0.337483		-0.106607	-0.131094
16.75	0.602532	0.682674	0.336859	0.811287	1.04007	0.337732		-0.107301	-0.132079
16.7666	0.608479	0.684381	0.329463	0.810611	1.03958	0.34067		-0.108017	-0.130213
16.7833	0.613315	0.688642	0.321012	0.811073	1.04052	0.343449		-0.10793	-0.133336
16.8	0.618663	0.692707	0.311844	0.810957	1.03941	0.345328		-0.106771	-0.132262
16.8166	0.62471	0.697513	0.297717	0.810592	1.03819	0.346242		-0.107731	-0.131954
16.8333	0.629692	0.701817	0.280946	0.80952	1.03895	0.345982		-0.107364	-0.132076
16.85	0.632224	0.70468	0.265603	0.809854	1.04013	0.345995		-0.107094	-0.132488
16.8666	0.636395	0.709841	0.248381	0.808599	1.04152	0.346233		-0.105453	-0.132443
16.8833	0.640151	0.712358	0.228334	0.811134	1.04093	0.345912		-0.106221	-0.130678
16.9	0.64587	0.715528	0.214759	0.811594	1.04347	0.34383		-0.10613	-0.132468
16.9166	0.649177	0.720016	0.198514	0.811698	1.04397	0.342206		-0.106364	-0.131696
16.9333	0.654252	0.722145	0.184102	0.813819	1.04408	0.342356		-0.105035	-0.130811
16.95	0.6575	0.724998	0.172294	0.815019	1.04251	0.341498		-0.105166	-0.130329
16.9666	0.662037	0.726623	0.161129	0.816867	1.0396	0.339333		-0.105846	-0.131098
16.9833	0.666491	0.731437	0.150727	0.818017	1.03509	0.337592		-0.106705	-0.129921
17	0.670169	0.733042	0.142681	0.82159	1.03137	0.33456		-0.106015	-0.130904
17.0166	0.675176	0.735675	0.135913	0.824187	1.02505	0.334408		-0.105789	-0.130571
17.0333	0.679282	0.738624	0.13341	0.823352	1.01839	0.333465		-0.106405	-0.131136
17.05	0.680403	0.739918	0.129429	0.823425	1.01267	0.332602		-0.104977	-0.131679
17.0666	0.681805	0.742485	0.127	0.824643	1.0046	0.33238		-0.106692	-0.130457
17.0833	0.688295	0.743119	0.124405	0.824558	0.996951	0.330977		-0.105152	-0.128492
17.1	0.689848	0.746029	0.12413	0.823361	0.987044	0.33048		-0.103398	-0.127647
17.1166	0.693014	0.748741	0.123882	0.819846	0.978016	0.329918		-0.104107	-0.126384
17.1333	0.696647	0.750629	0.125632	0.817635	0.967918	0.330614		-0.104895	-0.125752
17.15	0.699885	0.751777	0.126714	0.812158	0.958964	0.330921		-0.104731	-0.125342
17.1666	0.701307	0.75448	0.127216	0.807814	0.948401	0.329173		-0.103462	-0.125164
17.1833	0.704182	0.75657	0.129524	0.802988	0.939035	0.328954		-0.10335	-0.125533
17.2	0.708194	0.75962	0.133988	0.795733	0.931321	0.329157		-0.104534	-0.125529
17.2166	0.70973	0.760699	0.137794	0.788519	0.922238	0.328936		-0.103781	-0.125948
17.2333	0.710834	0.763347	0.143551	0.780536	0.911523	0.330175		-0.103698	-0.12763
17.25	0.711021	0.766297	0.149389	0.773483	0.90163	0.329457		-0.104892	-0.127188
17.2666	0.714358	0.768392	0.156061	0.763515	0.891748	0.329334		-0.105116	-0.127456
17.2833	0.71805	0.771541	0.160001	0.755326	0.880231	0.33058		-0.104675	-0.126366
17.3	0.718582	0.775173	0.164886	0.745645	0.870626	0.331515		-0.105465	-0.12633
17.3166	0.72066	0.777712	0.169697	0.738403	0.85959	0.332181		-0.106025	-0.126815
17.3333	0.721538	0.779102	0.172574	0.729604	0.84773	0.335787		-0.105003	-0.129215
17.35	0.721448	0.780122	0.173838	0.720506	0.836612	0.334603		-0.105548	-0.131534
17.3666	0.725983	0.781544	0.179073	0.711832	0.824588	0.333723		-0.105905	-0.130868
17.3833	0.728661	0.783278	0.178524	0.702793	0.815241	0.333271		-0.105473	-0.130789
17.4	0.72999	0.782961	0.180044	0.694334	0.803695	0.333936		-0.106591	-0.131266
17.4166	0.731432	0.784187	0.180859	0.684389	0.792525	0.336306		-0.107279	-0.133299
17.4333	0.730554	0.784144	0.181439	0.675879	0.779591	0.335975		-0.109965	-0.133881
17.45	0.731323	0.783444	0.179591	0.665558	0.770293	0.336288		-0.107288	-0.135714
17.4666	0.732775	0.782108	0.173699	0.655281	0.758161	0.337302		-0.107185	-0.136584
17.4833	0.733046	0.782193	0.167431	0.646968	0.747146	0.337076		-0.107463	-0.136855
17.5	0.733049	0.779418	0.160097	0.636205	0.737969	0.337239		-0.108275	-0.138807
17.5166	0.736298	0.777904	0.151919	0.627407	0.726686	0.337428		-0.1084	-0.138532
17.5333	0.737071	0.775325	0.145648	0.617743	0.716402	0.338076		-0.109409	-0.138389
17.55	0.736443	0.772496	0.137816	0.60992	0.708183	0.337615		-0.107277	-0.13742
17.5666	0.737352	0.769169	0.131368	0.600433	0.697676	0.338632		-0.109366	-0.138851
17.5833	0.736221	0.765226	0.125122	0.591192	0.688278	0.339987		-0.108644	-0.138896
17.6	0.734529	0.761788	0.117004	0.581733	0.678884	0.339557		-0.1091	-0.139621
17.6166	0.734484	0.758644	0.109819	0.574548	0.671382	0.340696		-0.109544	-0.140451
17.6333	0.734077	0.753975	0.104639	0.567957	0.662329	0.340138		-0.107125	-0.142683
17.65	0.732762	0.750134	0.098164	0.559678	0.652875	0.339943		-0.108117	-0.140287
17.6666	0.732022	0.746806	0.092615	0.551282	0.643107	0.34049		-0.106517	-0.14014
17.6833	0.728752	0.741116	0.088898	0.544069	0.634432	0.339534		-0.106796	-0.141936
17.7	0.727136	0.736866	0.083893	0.535163	0.624562	0.340646		-0.106401	-0.14091
17.7166	0.723801	0.733484	0.080336	0.526956	0.615761	0.341762		-0.107576	-0.139506
17.7333	0.722549	0.729469	0.076809	0.52125	0.607765	0.340617		-0.107207	-0.141144
17.75	0.719455	0.726816	0.07441	0.512703	0.599997	0.338596		-0.108173	-0.14114
17.7666	0.716845	0.721519	0.072405	0.505158	0.591411	0.339789		-0.109004	-0.14087
17.7833	0.713291	0.71986	0.071508	0.497023	0.58222	0.340591		-0.108316	-0.139775
17.8	0.710056	0.714052	0.069513	0.489642	0.573416	0.34148		-0.106507	-0.139892
17.8166	0.70629	0.708471	0.068617	0.484118	0.565424	0.34057		-0.106651	-0.139375
17.8333	0.704303	0.703577	0.06915	0.474909	0.55668	0.340469		-0.108055	-0.140325
17.85	0.700718	0.697912	0.067338	0.46867	0.548052	0.341176		-0.10808	-0.141434
17.8666	0.697916	0.693497	0.065817	0.461493	0.539406	0.340778		-0.106958	-0.142014
17.8833	0.694315	0.690626	0.066927	0.454917	0.529428	0.340519		-0.106717	-0.142657
17.9	0.690835	0.684826	0.066642	0.44805	0.521524	0.340742		-0.108527	-0.14238
17.9166	0.687344	0.679516	0.066934	0.440248	0.513599	0.340755		-0.107985	-0.141307
17.9333	0.683774	0.674961	0.065735	0.432047	0.504564	0.342474		-0.10871	-0.142987
17.95	0.679382	0.669252	0.066861	0.425314	0.494183	0.340829		-0.109208	-0.143145
17.9666	0.675822	0.662729	0.067514	0.42012	0.487225	0.340484		-0.108069	-0.143834
17.9833	0.671925	0.657778	0.066197	0.411167	0.479279	0.340391		-0.10793	-0.143482
18	0.668217	0.654492	0.063309	0.404351	0.471589	0.341721		-0.107876	-0.143497
18.0166	0.66442	0.648176	0.063421	0.398018	0.462878	0.341676		-0.107749	-0.142905
18.0333	0.660016	0.639205	0.062519	0.391745	0.454767	0.340438		-0.109739	-0.143749
18.05	0.65541	0.633899	0.064224	0.385977	0.447122	0.339136		-0.1099	-0.145526
18.0666	0.650897	0.629158	0.063321	0.377887	0.440593	0.33876		-0.108534	-0.144855
18.0833	0.644489	0.62396	0.062537	0.371949	0.432856	0.338369		-0.109185	-0.143829
18.1	0.642324	0.617674	0.062201	0.365336	0.425427	0.338336		-0.109235	-0.144231
18.1166	0.636451	0.61318	0.064108	0.359221	0.417451	0.339424		-0.110289	-0.145298
18.1333	0.631412	0.60735	0.062015	0.352409	0.408434	0.338417		-0.110644	-0.145949
18.15	0.627032	0.602226	0.061317	0.344599	0.401064	0.338913		-0.110645	-0.144376
18.1666	0.622393	0.594323	0.06326	0.33772	0.391645	0.340395		-0.108352	-0.145683
18.1833	0.615697	0.588196	0.062584	0.332162	0.385221	0.339369		-0.108382	-0.146482
18.2	0.610908	0.585047	0.06077	0.326414	0.375998	0.34069		-0.107853	-0.146058
18.2166	0.607669	0.578309	0.060775	0.320501	0.368941	0.340519		-0.10807	-0.144748
18.2333	0.604014	0.572584	0.060931	0.312317	0.360133	0.341574		-0.109521	-0.144845
18.25	0.598455	0.566717	0.061439	0.307617	0.352905	0.343246		-0.10912	-0.143875
18.2666	0.593366	0.561086	0.060796	0.298896	0.344837	0.343795		-0.108529	-0.145007
18.2833	0.586215	0.555504	0.061403	0.292824	0.337002	0.342597		-0.108707	-0.144589
18.3	0.579906	0.548845	0.061402	0.286488	0.32928	0.34466		-0.1099	-0.144147
18.3166	0.572779	0.543162	0.063999	0.280274	0.322968	0.344618		-0.109119	-0.145373
18.3333	0.567246	0.535313	0.063225	0.274365	0.314162	0.34624		-0.109362	-0.146153
18.35	0.562817	0.53147	0.062308	0.265989	0.30795	0.348027		-0.109415	-0.145821
18.3666	0.557417	0.523046	0.062728	0.258902	0.299313	0.348764		-0.108989	-0.145512
18.3833	0.551396	0.516966	0.062996	0.253081	0.291774	0.35063		-0.109015	-0.14428
18.4	0.54502	0.510588	0.061274	0.246422	0.28401	0.350813		-0.108326	-0.145454
18.4166	0.540391	0.504153	0.062729	0.240784	0.276434	0.35367		-0.108391	-0.146999
18.4333	0.53211	0.497267	0.062691	0.235551	0.27016	0.353241		-0.108877	-0.145487
18.45	0.526501	0.489392	0.06173	0.22906	0.263	0.355497		-0.109733	-0.146321
18.4666	0.51954	0.48411	0.062846	0.222033	0.256158	0.357051		-0.109509	-0.146453
18.4833	0.513252	0.476247	0.063528	0.214832	0.25015	0.357234		-0.110269	-0.144881
18.5	0.506563	0.471358	0.063333	0.209386	0.244215	0.358446		-0.110639	-0.145465
18.5166	0.499718	0.465082	0.06386	0.204783	0.236174	0.358237		-0.111236	-0.14604
18.5333	0.494034	0.458921	0.063946	0.199732	0.227939	0.359278		-0.109974	-0.147177
18.55	0.487849	0.452613	0.064071	0.192616	0.221977	0.360132		-0.108036	-0.14696
18.5666	0.480729	0.444491	0.064842	0.186755	0.215936	0.360655		-0.108218	-0.146745
18.5833	0.47501	0.436871	0.063594	0.181179	0.20975	0.361783		-0.108416	-0.147814
18.6	0.466999	0.431145	0.066399	0.174624	0.201548	0.361628		-0.108322	-0.147445
18.6166	0.461781	0.425111	0.069077	0.167887	0.197087	0.360824		-0.110352	-0.145996
18.6333	0.456528	0.416479	0.070262	0.163129	0.19021	0.359746		-0.111381	-0.1458
18.65	0.448246	0.410757	0.069813	0.156131	0.185463	0.359524		-0.110385	-0.147507
18.6666	0.44208	0.405094	0.07056	0.148825	0.179514	0.358349		-0.110756	-0.147979
18.6833	0.435446	0.398257	0.072508	0.145593	0.171263	0.358362		-0.111167	-0.147246
18.7	0.428436	0.391806	0.072121	0.14097	0.166988	0.356871		-0.109151	-0.14734
18.7166	0.421521	0.385411	0.073616	0.137792	0.162775	0.355985		-0.110014	-0.147892
18.7333	0.416281	0.378098	0.074327	0.13161	0.156388	0.355172		-0.110949	-0.147403
18.75	0.407747	0.371308	0.074912	0.124717	0.150568	0.354696		-0.110577	-0.148387
18.7666	0.402365	0.364124	0.07514	0.11871	0.144794	0.353243		-0.113618	-0.148192
18.7833	0.394952	0.356445	0.075737	0.112171	0.138397	0.352681		-0.112376	-0.147398
18.8	0.387108	0.350048	0.077695	0.106061	0.132839	0.352099		-0.113105	-0.148869
18.8166	0.379934	0.343857	0.078807	0.104496	0.128665	0.352401		-0.112286	-0.147701
18.8333	0.373514	0.340025	0.079728	0.100166	0.122983	0.350654		-0.111891	-0.149706
18.85	0.368826	0.332517	0.08037	0.094494	0.118372	0.350307		-0.113081	-0.149086
18.8666	0.362867	0.32587	0.079553	0.091476	0.113608	0.349416		-0.114189	-0.149997
18.8833	0.355942	0.321093	0.081107	0.087269	0.107618	0.349577		-0.113532	-0.151013
18.9	0.34972	0.312957	0.079787	0.082446	0.105483	0.348058		-0.116172	-0.149818
18.9166	0.341042	0.306414	0.078915	0.076919	0.099758	0.347731		-0.116935	-0.148482
18.9333	0.333784	0.301819	0.078538	0.072331	0.093619	0.349841		-0.115241	-0.147546
18.95	0.327987	0.295377	0.080759	0.068684	0.088995	0.350674		-0.116288	-0.148414
18.9666	0.321255	0.287973	0.080051	0.065324	0.084991	0.347514		-0.116775	-0.149989
18.9833	0.314461	0.282194	0.078864	0.059976	0.079826	0.348133		-0.117991	-0.151823
19	0.305981	0.275728	0.078804	0.056215	0.074408	0.347622		-0.117605	-0.151545
19.0166	0.297649	0.268836	0.076688	0.052364	0.072448	0.349062		-0.11747	-0.151199
19.0333	0.291544	0.264111	0.075673	0.048367	0.068036	0.349408		-0.117245	-0.15209
19.05	0.285175	0.25764	0.073371	0.045345	0.06394	0.348265		-0.11713	-0.152747
19.0666	0.279173	0.251608	0.072113	0.042069	0.059469	0.349907		-0.116166	-0.153191
19.0833	0.27098	0.246387	0.070722	0.039427	0.054344	0.349177		-0.115403	-0.153085
19.1	0.264008	0.240048	0.071909	0.036116	0.049885	0.348828		-0.11553	-0.153644
19.1166	0.257487	0.233283	0.070533	0.032469	0.046045	0.348856		-0.118022	-0.152464
19.1333	0.251816	0.227781	0.068819	0.027306	0.042843	0.349298		-0.118751	-0.151684
19.15	0.243781	0.221123	0.06742	0.024174	0.038182	0.351577		-0.118466	-0.151955
19.1666	0.235705	0.215117	0.066811	0.020887	0.036289	0.350233		-0.118141	-0.153952
19.1833	0.23016	0.210175	0.066506	0.017836	0.032125	0.350031		-0.118181	-0.154446
19.2	0.222544	0.203606	0.065812	0.015165	0.029654	0.34802		-0.118883	-0.155149
19.2166	0.215789	0.196293	0.065282	0.011939	0.027832	0.348963		-0.117379	-0.155196
19.2333	0.210178	0.191152	0.064348	0.009701	0.024241	0.3485		-0.116975	-0.154445
19.25	0.204003	0.18754	0.065646	0.004741	0.019852	0.349679		-0.117611	-0.154943
19.2666	0.197282	0.182173	0.06516	0.002389	0.016561	0.349166		-0.117879	-0.156253
19.2833	0.190752	0.175863	0.062996	0.000652	0.013301	0.348294		-0.117872	-0.156467
19.3	0.183703	0.171717	0.063322	-0.001867	0.013133	0.347957		-0.117013	-0.156656
19.3166	0.176189	0.166234	0.063276	-0.005133	0.012654	0.348572		-0.119607	-0.155496
19.3333	0.171646	0.159777	0.064064	-0.007773	0.008718	0.348515		-0.119481	-0.154284
19.35	0.165626	0.154128	0.062435	-0.008205	0.005401	0.347985		-0.118976	-0.15375
19.3666	0.158957	0.149055	0.062938	-0.009082	0.000756	0.348337		-0.118315	-0.154356
19.3833	0.15059	0.143743	0.062304	-0.011411	-0.001417	0.347933		-0.119126	-0.154141
19.4	0.146059	0.137436	0.064052	-0.013538	-0.004314	0.348267		-0.117847	-0.153753
19.4166	0.139607	0.133944	0.062787	-0.016304	-0.0067	0.347444		-0.116744	-0.154422
19.4333	0.134019	0.128165	0.063325	-0.017253	-0.01079	0.347394		-0.11702	-0.152992
19.45	0.12759	0.126028	0.06466	-0.021559	-0.014316	0.347757		-0.117718	-0.154306
19.4666	0.121699	0.120675	0.062772	-0.024017	-0.016676	0.348118		-0.11796	-0.153012
19.4833	0.11675	0.117732	0.063906	-0.025042	-0.021791	0.348106		-0.118368	-0.153252
19.5	0.109299	0.114643	0.062614	-0.026648	-0.024122	0.349837		-0.118134	-0.154884
19.5166	0.103118	0.111815	0.062858	-0.029634	-0.026923	0.348578		-0.118131	-0.154125
19.5333	0.099014	0.108353	0.062288	-0.032458	-0.030484	0.349414		-0.118631	-0.155071
19.55	0.093698	0.106961	0.062491	-0.03377	-0.032768	0.349382		-0.117537	-0.156491
19.5666	0.086708	0.103885	0.062962	-0.037867	-0.036895	0.350253		-0.11681	-0.153832
19.5833	0.081832	0.101628	0.063084	-0.041232	-0.038096	0.352169		-0.117282	-0.154421
19.6	0.076838	0.101782	0.06384	-0.043182	-0.04149	0.352542		-0.115624	-0.156114
19.6166	0.071906	0.101397	0.065469	-0.045232	-0.045804	0.352253		-0.116811	-0.155442
19.6333	0.068137	0.101646	0.065613	-0.049163	-0.047123	0.350729		-0.11545	-0.155588
19.65	0.066194	0.100938	0.063873	-0.052219	-0.04906	0.351853		-0.116715	-0.154327
19.6666	0.061027	0.100798	0.063688	-0.054626	-0.051517	0.352499		-0.115826	-0.153882
19.6833	0.055744	0.099505	0.062879	-0.05676	-0.053425	0.353095		-0.114964	-0.155204
19.7	0.05237	0.099124	0.063223	-0.060622	-0.055043	0.353432		-0.115005	-0.154893
19.7166	0.048889	0.097459	0.06386	-0.065347	-0.059359	0.354116		-0.116928	-0.155006
19.7333	0.044907	0.095807	0.063685	-0.067278	-0.06105	0.352866		-0.116755	-0.155948
19.75	0.042702	0.094489	0.063154	-0.068421	-0.061977	0.353469		-0.117377	-0.156353
19.7666	0.039683	0.092134	0.062252	-0.071316	-0.064451	0.355426		-0.115746	-0.156489
19.7833	0.037591	0.090062	0.061181	-0.072686	-0.066629	0.35704		-0.116623	-0.155052
19.8	0.033569	0.086425	0.060737	-0.075091	-0.069983	0.35723		-0.117053	-0.155884
19.8166	0.0317	0.083153	0.061997	-0.075708	-0.069975	0.35731		-0.117745	-0.156361
19.8333	0.029129	0.078596	0.062438	-0.076176	-0.071418	0.356438		-0.117198	-0.155442
19.85	0.026169	0.076028	0.062422	-0.076562	-0.074497	0.357755		-0.117144	-0.156162
19.8666	0.02382	0.068016	0.063476	-0.078531	-0.077287	0.356663		-0.118351	-0.15596
19.8833	0.019452	0.063217	0.060997	-0.0808	-0.07863	0.355614		-0.117709	-0.155738
19.9	0.017313	0.056476	0.059505	-0.084305	-0.078922	0.357545		-0.116119	-0.156047
19.9166	0.015426	0.05076	0.06114	-0.086126	-0.080001	0.358277		-0.11503	-0.156088
19.9333	0.010972	0.043769	0.062468	-0.08692	-0.080934	0.359518		-0.114821	-0.156588
19.95	0.008022	0.034989	0.060542	-0.088993	-0.083343	0.359216		-0.115557	-0.156792
19.9666	0.00373	0.027396	0.061438	-0.091291	-0.0845	0.359407		-0.114097	-0.155686
19.9833	-0.00126	0.020273	0.06165	-0.092291	-0.084934	0.358891		-0.115385	-0.157552
20	-0.005993	0.012276	0.063729	-0.092404	-0.086364	0.35909		-0.115249	-0.156904
20.0166	-0.011761	0.004168	0.062598	-0.095834	-0.087783	0.360822		-0.114375	-0.157063

## Sheet: Figure S6 (data MaeB FL)
HPLC raw data MaeB FL
Time (min)	MaeB 1	MaeB 2	Bd1833 R535E 1	Bd1833 R535E 2	1833 R535A 1	1833 R535A 2	1833 N718D 1	1833 N718D 2	1833 E544R	1833 E544R 2	hook	hook 2	hook 3	MaeB wash 2M	MaeB (apo) wash 2.5M	MaeB (apo) wash 2.5M 2
0.016633	0.044221	0.072275	0.047337	0.041499	0.03047	-0.011068	0.008726	-0.024663	0.02016	0.010976	0.124155	0.060419	0.056699	-0.00792	3.77268	0.011363
0.0333	0.043017	0.075778	0.044443	0.042253	0.02933	-0.011133	0.010375	-0.023121	0.020159	0.010783	0.123708	0.063282	0.06062	-0.007211	3.77968	0.010976
0.049967	0.040935	0.07767	0.044093	0.04077	0.031984	-0.009412	0.011328	-0.023262	0.020161	0.011319	0.121409	0.065813	0.065053	-0.008889	3.80086	0.010783
0.066633	0.039523	0.080414	0.040393	0.04036	0.035596	-0.009765	0.011096	-0.026101	0.019586	0.012781	0.123162	0.070826	0.071909	-0.00594	3.82462	0.011319
0.0833	0.038258	0.085978	0.038133	0.039547	0.035309	-0.007036	0.010941	-0.026672	0.021341	0.012272	0.121384	0.078228	0.07656	-0.008008	3.84917	0.012781
0.099967	0.036286	0.089834	0.034676	0.038692	0.036514	-0.00906	0.012445	-0.02585	0.020105	0.014277	0.120599	0.08143	0.081764	-0.008477	3.87287	0.012272
0.116633	0.03511	0.094187	0.033473	0.035424	0.038247	-0.006294	0.013128	-0.022619	0.020713	0.014347	0.119398	0.085807	0.087707	-0.009414	3.89875	0.014277
0.1333	0.031891	0.097361	0.030695	0.033554	0.041546	-0.004286	0.012236	-0.023619	0.018814	0.013056	0.115397	0.087467	0.093091	-0.009156	3.92192	0.014347
0.149967	0.029217	0.101459	0.029724	0.031707	0.045196	-0.002679	0.015452	-0.02451	0.020587	0.012081	0.114009	0.090336	0.098184	-0.007445	3.94778	0.013056
0.166633	0.026894	0.104493	0.02609	0.031282	0.04651	-0.002382	0.014901	-0.026079	0.020737	0.011804	0.109318	0.088869	0.102798	-0.008311	3.97193	0.012081
0.1833	0.025289	0.110301	0.023686	0.028393	0.047784	-0.000138	0.013046	-0.024657	0.021075	0.01165	0.107338	0.089291	0.103589	-0.009456	3.99582	0.011804
0.199967	0.026381	0.112835	0.026168	0.027734	0.051433	-0.00024	0.01184	-0.025478	0.022683	0.010913	0.105024	0.086646	0.105085	-0.009439	4.01962	0.01165
0.216633	0.025186	0.118088	0.023513	0.026793	0.054733	-6.1e-05	0.011956	-0.025521	0.022179	0.010454	0.102717	0.085105	0.10445	-0.006884	4.04457	0.010913
0.2333	0.025048	0.121614	0.022254	0.024768	0.058452	0.002729	0.011287	-0.025979	0.021372	0.011811	0.10165	0.082508	0.103369	-0.005611	4.06903	0.010454
0.249967	0.023073	0.122582	0.02106	0.023875	0.061424	0.004064	0.011092	-0.025882	0.021554	0.011302	0.100677	0.076175	0.102604	-0.006454	4.09586	0.011811
0.266633	0.021673	0.124117	0.019743	0.024282	0.062845	0.00565	0.01221	-0.023375	0.021002	0.011306	0.101806	0.072312	0.098343	-0.007178	4.12119	0.011302
0.2833	0.023274	0.124718	0.018956	0.024187	0.066534	0.007423	0.012162	-0.021118	0.020882	0.0108	0.104552	0.069421	0.09332	-0.006598	4.14533	0.011306
0.299967	0.023862	0.123827	0.019912	0.024795	0.068648	0.008446	0.013137	-0.022895	0.020189	0.011619	0.108526	0.066602	0.086282	-0.008821	4.16973	0.0108
0.316633	0.023235	0.122977	0.019701	0.023982	0.071847	0.009845	0.014404	-0.024074	0.020997	0.012357	0.114202	0.061953	0.083587	-0.005733	4.19532	0.011619
0.3333	0.020741	0.119882	0.01791	0.023541	0.074052	0.012873	0.012889	-0.025088	0.02148	0.014211	0.120188	0.060391	0.077753	-0.004802	4.22135	0.012357
0.349967	0.020556	0.116229	0.017164	0.023021	0.075355	0.013196	0.013334	-0.023826	0.023739	0.013789	0.130482	0.060046	0.07043	-0.004786	4.24385	0.014211
0.366633	0.020991	0.112437	0.017606	0.024628	0.077923	0.012692	0.013879	-0.024876	0.022	0.014076	0.141751	0.059846	0.063299	-0.002548	4.2679	0.013789
0.3833	0.019151	0.109524	0.016328	0.023489	0.079362	0.014354	0.014024	-0.024049	0.023389	0.012327	0.153728	0.061914	0.054613	-0.003301	4.28898	0.014076
0.399967	0.019007	0.105301	0.016422	0.020879	0.080915	0.014729	0.01388	-0.022989	0.027463	0.013803	0.164919	0.06408	0.044393	-0.0031	4.31219	0.012327
0.416633	0.019463	0.098355	0.019165	0.020231	0.081831	0.01494	0.012703	-0.022087	0.025642	0.0139	0.180367	0.06858	0.038825	-0.005036	4.3347	0.013803
0.4333	0.018672	0.090223	0.018667	0.020909	0.079751	0.017054	0.013102	-0.021567	0.02481	0.013829	0.192664	0.073946	0.033286	-0.004796	4.35838	0.0139
0.449967	0.018889	0.082099	0.020114	0.020138	0.078229	0.013977	0.013876	-0.021163	0.024347	0.013473	0.204224	0.08287	0.029188	-0.004113	4.37879	0.013829
0.466633	0.017921	0.075243	0.019047	0.022162	0.080135	0.015491	0.014132	-0.02517	0.025697	0.013211	0.217667	0.09149	0.02354	-0.001848	4.40381	0.013473
0.4833	0.017713	0.068591	0.019333	0.021322	0.079446	0.014356	0.015308	-0.024353	0.026966	0.014118	0.231115	0.10223	0.01818	-0.002474	4.42375	0.013211
0.499967	0.018541	0.061496	0.020571	0.022354	0.079564	0.013697	0.014555	-0.022708	0.02577	0.016114	0.242783	0.113835	0.013334	-0.002244	4.44576	0.014118
0.516633	0.019392	0.053947	0.019321	0.02168	0.079136	0.014599	0.015745	-0.021483	0.026643	0.015655	0.253186	0.126378	0.009813	-0.001473	4.46827	0.016114
0.5333	0.019689	0.04892	0.019016	0.022285	0.077899	0.013268	0.013858	-0.019944	0.02631	0.015059	0.263148	0.139708	0.007483	-0.000142	4.49125	0.015655
0.549967	0.018986	0.042031	0.017768	0.024059	0.077332	0.013254	0.012873	-0.018601	0.027274	0.015966	0.27023	0.154275	0.00277	0.000831	4.51015	0.015059
0.566633	0.018388	0.03744	0.017982	0.023464	0.07609	0.012911	0.013507	-0.018981	0.026813	0.016914	0.276251	0.166418	0.000109	-0.001214	4.53292	0.015966
0.5833	0.019037	0.031785	0.0188	0.022994	0.074156	0.011504	0.014414	-0.018839	0.026441	0.015705	0.278474	0.178916	0.000147	-0.001086	4.55415	0.016914
0.599967	0.019036	0.027727	0.020003	0.022717	0.071069	0.013393	0.013249	-0.019305	0.026606	0.016451	0.277844	0.195241	-0.001171	3.6e-05	4.57563	0.015705
0.616633	0.020818	0.022444	0.01849	0.022193	0.070141	0.01455	0.013866	-0.019153	0.028219	0.017342	0.275208	0.206964	-0.002449	-0.001554	4.59451	0.016451
0.6333	0.019909	0.019126	0.020532	0.023096	0.065444	0.013594	0.012273	-0.017406	0.029318	0.018411	0.268227	0.217423	-0.001776	-0.001765	4.61428	0.017342
0.649967	0.018724	0.017059	0.020469	0.022878	0.06351	0.013501	0.014696	-0.017066	0.028502	0.016673	0.261771	0.226778	-0.003408	-0.000815	4.63416	0.018411
0.666633	0.020303	0.011782	0.020916	0.023497	0.061241	0.014984	0.014233	-0.019031	0.031184	0.019339	0.250834	0.233692	-0.004326	-0.001644	4.65571	0.016673
0.6833	0.021692	0.012314	0.020252	0.025837	0.059556	0.015328	0.013487	-0.017891	0.030642	0.017963	0.240502	0.237775	-0.00713	0.001082	4.67452	0.019339
0.699967	0.020972	0.010298	0.021798	0.025925	0.056205	0.017331	0.013836	-0.016349	0.029055	0.017019	0.226138	0.242234	-0.006216	-0.000458	4.6963	0.017963
0.716633	0.021418	0.007675	0.022632	0.025801	0.051119	0.018311	0.014391	-0.017962	0.030799	0.016832	0.210627	0.242865	-0.004896	0.000542	4.71387	0.017019
0.7333	0.02205	0.005676	0.022372	0.027372	0.048365	0.019796	0.015687	-0.017601	0.030638	0.019154	0.192822	0.242145	-0.004023	0.002161	4.73342	0.016832
0.749967	0.022292	0.006828	0.022142	0.026765	0.046316	0.020517	0.013632	-0.015056	0.030342	0.017902	0.177618	0.237807	-0.004939	0.001448	4.75243	0.019154
0.766633	0.021782	0.005463	0.023312	0.028052	0.044638	0.021413	0.013503	-0.014593	0.030845	0.017438	0.160424	0.230142	-0.005708	-0.000202	4.77369	0.017902
0.7833	0.022371	0.005685	0.024839	0.029388	0.040039	0.022398	0.01518	-0.01519	0.029233	0.018959	0.142274	0.221784	-0.004786	0.002078	4.79258	0.017438
0.799967	0.026181	0.005231	0.026351	0.029014	0.037488	0.023867	0.015846	-0.016087	0.030127	0.019552	0.129088	0.210795	-0.005181	0.003959	4.80999	0.018959
0.816633	0.028083	0.004532	0.027849	0.028967	0.03584	0.024856	0.016988	-0.016041	0.03137	0.0208	0.114148	0.198029	-0.006221	0.004942	4.82787	0.019552
0.8333	0.028981	0.005014	0.028217	0.029623	0.033667	0.025456	0.01536	-0.016328	0.032239	0.021273	0.10047	0.181709	-0.004912	0.008244	4.84735	0.0208
0.849967	0.029325	0.00584	0.028315	0.031245	0.029089	0.027599	0.017774	-0.017069	0.033176	0.022862	0.086255	0.166127	-0.005774	0.012178	4.86318	0.021273
0.866633	0.028656	0.005512	0.029099	0.030639	0.026792	0.029026	0.019993	-0.01825	0.032825	0.024033	0.07203	0.148327	-0.004965	0.014974	4.8805	0.022862
0.8833	0.028621	0.006048	0.032179	0.031226	0.023705	0.027545	0.020093	-0.01914	0.033332	0.027466	0.06103	0.131821	-0.004375	0.017951	4.89691	0.024033
0.899967	0.028505	0.006143	0.032211	0.033728	0.022056	0.027059	0.020348	-0.017966	0.033781	0.029829	0.052494	0.115807	-0.006147	0.022504	4.91263	0.027466
0.916633	0.032901	0.006114	0.034988	0.03456	0.021645	0.026928	0.021753	-0.01797	0.032813	0.0319	0.043445	0.098511	-0.003375	0.024338	4.92775	0.029829
0.9333	0.034016	0.004621	0.036546	0.032715	0.018819	0.024437	0.022995	-0.018479	0.03294	0.034481	0.035679	0.081758	-0.002951	0.025969	4.94501	0.0319
0.949967	0.034242	0.006978	0.040629	0.032853	0.017982	0.02206	0.024587	-0.015694	0.03689	0.033388	0.027855	0.068305	-0.004159	0.025901	4.96125	0.034481
0.966633	0.036112	0.006993	0.040297	0.032172	0.015703	0.021522	0.024904	-0.016885	0.035943	0.034319	0.022908	0.054882	-0.00623	0.024286	4.97629	0.033388
0.9833	0.037127	0.007542	0.041027	0.031332	0.015212	0.020719	0.026319	-0.017936	0.038877	0.034773	0.018313	0.041371	-0.006876	0.024943	4.99214	0.034319
0.999967	0.038083	0.010043	0.040913	0.032208	0.014851	0.018332	0.026482	-0.019233	0.039021	0.03642	0.013569	0.028276	-0.008019	0.02432	5.00892	0.034773
1.01663	0.041171	0.009142	0.043906	0.029705	0.013966	0.017894	0.028866	-0.019234	0.038737	0.038075	0.009016	0.020006	-0.00726	0.025219	5.02738	0.03642
1.0333	0.043853	0.008322	0.044876	0.032741	0.015346	0.014458	0.031372	-0.017976	0.039818	0.038561	0.007508	0.009809	-0.008494	0.025317	5.0441	0.038075
1.04997	0.045269	0.009089	0.050553	0.032363	0.013144	0.012874	0.032759	-0.017761	0.041324	0.038952	0.004894	0.000584	-0.007765	0.023896	5.06067	0.038561
1.06663	0.049757	0.011019	0.052767	0.032759	0.012854	0.009068	0.033432	-0.017572	0.040871	0.038709	0.002788	-0.00451	-0.006786	0.025405	5.07733	0.038952
1.0833	0.05386	0.012404	0.058259	0.032338	0.012664	0.008535	0.033342	-0.018801	0.039465	0.038349	0.002549	-0.010979	-0.007373	0.024705	5.09276	0.038709
1.09997	0.059745	0.014676	0.06309	0.034081	0.012283	0.006152	0.033272	-0.015465	0.04096	0.039519	0.001645	-0.015097	-0.007089	0.02603	5.11055	0.038349
1.11663	0.067654	0.018359	0.071331	0.035557	0.014492	0.003174	0.036752	-0.017684	0.041488	0.040378	0.001677	-0.018018	-0.006855	0.02454	5.12334	0.039519
1.1333	0.07787	0.02355	0.080162	0.037102	0.015219	0.002123	0.040365	-0.019886	0.041311	0.04067	-0.002113	-0.022434	-0.005657	0.021701	5.13798	0.040378
1.14997	0.089144	0.028933	0.089939	0.038252	0.012579	-0.000938	0.040909	-0.021018	0.041626	0.040783	-0.001256	-0.026205	-0.007799	0.02062	5.15426	0.04067
1.16663	0.100605	0.034259	0.104387	0.039043	0.011028	-0.001599	0.04032	-0.020837	0.04023	0.041205	-0.002852	-0.028407	-0.008484	0.020283	5.17141	0.040783
1.1833	0.116303	0.039435	0.117689	0.042699	0.013297	-0.005609	0.04285	-0.019963	0.041294	0.042763	-0.003605	-0.031067	-0.00808	0.01925	5.18691	0.041205
1.19997	0.13632	0.049403	0.135461	0.046904	0.013946	-0.005493	0.042326	-0.019857	0.042398	0.041819	-0.004072	-0.032571	-0.007594	0.020991	5.20104	0.042763
1.21663	0.15539	0.061512	0.156816	0.049579	0.01443	-0.005816	0.043338	-0.020344	0.043293	0.042318	-0.004845	-0.035632	-0.006508	0.022804	5.21733	0.041819
1.2333	0.180762	0.071076	0.178824	0.05538	0.012984	-0.007705	0.043849	-0.018898	0.04112	0.043039	-0.005214	-0.036298	-0.00854	0.020764	5.23362	0.042318
1.24997	0.207628	0.085915	0.206149	0.061787	0.013503	-0.007142	0.045023	-0.02112	0.042455	0.041915	-0.004831	-0.035603	-0.008811	0.021622	5.24673	0.043039
1.26663	0.235097	0.103854	0.234649	0.068168	0.012713	-0.007968	0.046506	-0.020847	0.042437	0.041672	-0.005813	-0.034201	-0.009109	0.021577	5.26365	0.041915
1.2833	0.266883	0.122537	0.263988	0.076124	0.015971	-0.010184	0.047198	-0.016966	0.043118	0.043394	-0.006918	-0.034019	-0.007988	0.023774	5.28236	0.041672
1.29997	0.302148	0.148516	0.298917	0.085708	0.016737	-0.010229	0.048407	-0.016665	0.043206	0.041905	-0.00641	-0.033829	-0.007877	0.02258	5.29871	0.043394
1.31663	0.339182	0.172591	0.332426	0.097916	0.018597	-0.011606	0.049775	-0.0176	0.043194	0.042924	-0.007554	-0.034449	-0.006045	0.022084	5.31398	0.041905
1.3333	0.376085	0.20077	0.369744	0.113073	0.018825	-0.013487	0.049828	-0.017973	0.042387	0.04266	-0.006237	-0.036686	-0.006767	0.023894	5.33177	0.042924
1.34997	0.414859	0.229891	0.409864	0.128082	0.020773	-0.014763	0.050316	-0.01902	0.043079	0.042641	-0.006678	-0.037357	-0.007135	0.022029	5.34736	0.04266
1.36663	0.453965	0.262691	0.448884	0.142972	0.022752	-0.015157	0.052949	-0.017933	0.043964	0.043105	-0.007366	-0.037644	-0.007431	0.022733	5.36489	0.042641
1.3833	0.496265	0.297482	0.487514	0.162266	0.022691	-0.015952	0.050275	-0.017885	0.043821	0.043163	-0.006335	-0.036426	-0.005746	0.024243	5.37954	0.043105
1.39997	0.535822	0.332705	0.526763	0.18141	0.022925	-0.01508	0.048635	-0.019706	0.043217	0.04414	-0.006112	-0.038157	-0.006844	0.025489	5.39459	0.043163
1.41663	0.572816	0.369134	0.562373	0.201493	0.022311	-0.014435	0.049458	-0.014769	0.042347	0.045509	-0.006366	-0.039476	-0.0081	0.026532	5.40823	0.04414
1.4333	0.606072	0.408864	0.598589	0.222179	0.024053	-0.015677	0.046569	-0.013653	0.041923	0.04647	-0.008602	-0.03913	-0.008481	0.02552	5.4213	0.045509
1.44997	0.638601	0.447217	0.631504	0.245176	0.025502	-0.014435	0.047387	-0.010019	0.043365	0.045523	-0.008331	-0.039018	-0.007571	0.028724	5.4355	0.04647
1.46663	0.667983	0.484669	0.66131	0.268855	0.028395	-0.014417	0.045241	-0.01307	0.043556	0.045357	-0.009048	-0.039334	-0.009404	0.03003	5.44823	0.045523
1.4833	0.68974	0.519836	0.683095	0.291651	0.032123	-0.015295	0.044206	-0.01419	0.041585	0.044723	-0.008315	-0.038858	-0.008466	0.031957	5.46097	0.045357
1.49997	0.711495	0.553599	0.703587	0.316981	0.036341	-0.016995	0.043597	-0.016197	0.04137	0.045626	-0.009848	-0.039083	-0.008702	0.030606	5.4749	0.044723
1.51663	0.724732	0.584365	0.720229	0.339832	0.041619	-0.016696	0.041491	-0.015299	0.041327	0.045087	-0.010892	-0.037581	-0.008674	0.030918	5.48451	0.045626
1.5333	0.734171	0.611861	0.732773	0.360857	0.050124	-0.017035	0.042011	-0.016058	0.043808	0.046673	-0.010868	-0.03851	-0.007904	0.026477	5.4948	0.045087
1.54997	0.735832	0.633317	0.740852	0.383944	0.0575	-0.01663	0.041532	-0.01678	0.043434	0.046253	-0.009549	-0.038295	-0.011758	0.020615	5.50143	0.046673
1.56663	0.734338	0.652634	0.747662	0.406384	0.071637	-0.014364	0.041612	-0.016339	0.044744	0.047538	-0.009393	-0.038885	-0.00954	0.013323	5.50407	0.046253
1.5833	0.730209	0.668873	0.755505	0.432529	0.088255	-0.008645	0.039472	-0.01488	0.043902	0.049123	-0.007904	-0.038186	-0.010542	0.002668	5.50278	0.047538
1.59997	0.717043	0.678515	0.762372	0.45712	0.106286	-0.007542	0.038692	-0.014305	0.044643	0.049511	-0.008613	-0.037256	-0.008681	-0.011749	5.49738	0.049123
1.61663	0.699813	0.678977	0.763701	0.480809	0.128127	-0.00026	0.038738	-0.013657	0.046856	0.051499	-0.009328	-0.036633	-0.007882	-0.034583	5.48787	0.049511
1.6333	0.67704	0.675779	0.758157	0.501154	0.152865	0.007967	0.038914	-0.010803	0.048367	0.055909	-0.004998	-0.035604	-0.008316	-0.061089	5.47365	0.051499
1.64997	0.648161	0.668047	0.745403	0.517111	0.181494	0.015469	0.042375	-0.005692	0.051564	0.060466	-0.002071	-0.031476	-0.007386	-0.095471	5.45279	0.055909
1.66663	0.618635	0.654197	0.727353	0.525473	0.214919	0.02882	0.045135	0.002552	0.057866	0.05997	0.002843	-0.028021	-0.003254	-0.133082	5.43019	0.060466
1.6833	0.587581	0.63811	0.710022	0.530599	0.25097	0.051813	0.042801	0.00681	0.070099	0.048878	0.009819	-0.025134	0.003296	-0.169144	5.40505	0.05997
1.69997	0.55292	0.618706	0.693729	0.528195	0.285868	0.079158	0.0211	0.000443	0.094092	0.012018	0.017471	-0.019202	0.010666	-0.194943	5.39319	0.048878
1.71663	0.516791	0.592307	0.68946	0.515188	0.323695	0.119654	-0.029575	-0.037724	0.137017	-0.061838	0.031432	-0.011022	0.020542	-0.161261	5.44344	0.012018
1.7333	0.503991	0.582485	0.698826	0.493935	0.384731	0.197764	-0.106783	-0.11636	0.216765	-0.167443	0.05103	0.000359	0.029288	0.054939	5.65866	-0.061838
1.74997	0.537957	0.609403	0.721584	0.469612	0.482224	0.326021	-0.205658	-0.221705	0.338658	-0.258891	0.061436	0.001521	0.027096	0.573171	6.13251	-0.167443
1.76663	0.630645	0.688667	0.751078	0.433207	0.621291	0.497418	-0.231674	-0.250757	0.542914	-0.150776	0.094832	0.015521	0.050163	1.48723	6.96058	-0.258891
1.7833	0.858951	0.909071	0.849982	0.473129	0.854771	0.75058	0.055673	0.049176	0.993031	0.4428	0.319724	0.191245	0.274044	2.90067	8.27355	-0.150776
1.79997	1.493	1.53632	1.27333	0.853424	1.43325	1.30242	0.934955	0.910705	1.89307	1.61906	1.04862	0.822937	1.00679	4.89989	10.1386	0.4428
1.81663	2.81653	2.81705	2.2993	1.87688	2.65766	2.46468	2.40702	2.18451	3.11804	2.92685	2.41679	2.09455	2.366	7.29901	12.2442	1.61906
1.8333	4.4724	4.36173	3.71411	3.34903	4.39653	4.16842	3.96383	3.15117	3.83684	3.46746	3.9192	3.60826	3.82132	9.25836	13.543	2.92685
1.84997	4.99776	4.73892	4.41469	4.16066	5.60885	5.47512	4.7833	2.94026	2.88325	2.59117	4.44339	4.31421	4.27468	9.41749	12.6897	3.46746
1.86663	2.78046	2.48576	3.06069	2.94008	4.87526	4.96806	4.32501	1.37079	-0.023212	0.602531	3.08082	3.22941	2.87475	7.02546	9.35505	2.59117
1.8833	-2.01241	-2.14173	-0.448661	-0.462267	1.8627	2.16552	2.82725	-0.809757	-3.81579	-1.53449	0.092059	0.431447	-0.080796	2.84137	4.75879	0.602531
1.89997	-7.47881	-7.30577	-4.70519	-4.67892	-2.17985	-1.82432	0.998511	-2.61079	-6.9211	-2.98019	-3.30402	-2.95539	-3.38966	-1.47833	0.673468	-1.53449
1.91663	-11.3872	-10.9016	-7.91814	-7.92887	-5.47763	-5.25044	-0.565973	-3.44531	-8.09975	-3.42461	-5.89703	-5.68666	-5.89398	-4.4551	-1.56412	-2.98019
1.9333	-12.1198	-11.4746	-8.87396	-8.98359	-6.74522	-6.77239	-1.6083	-3.28602	-7.04085	-3.05418	-7.08703	-7.06944	-7.03332	-5.42543	-1.60617	-3.42461
1.94997	-9.50417	-8.94018	-7.45176	-7.6857	-5.7385	-6.04139	-2.12804	-2.49438	-4.43832	-2.25403	-6.95051	-7.0983	-6.89306	-4.68507	-0.077273	-3.05418
1.96663	-4.85869	-4.52004	-4.5048	-4.83937	-3.19466	-3.69864	-2.23068	-1.48322	-1.39615	-1.35244	-5.93564	-6.18359	-5.90358	-3.08124	2.02051	-2.25403
1.9833	0.057388	0.161564	-1.18769	-1.5722	-0.22141	-0.803619	-2.02469	-0.524452	1.23837	-0.509425	-4.51297	-4.79995	-4.51716	-1.42571	3.90169	-1.35244
1.99997	4.01255	3.95944	1.64719	1.26265	2.33859	1.79092	-1.59985	0.269773	3.10967	0.207672	-2.99037	-3.28323	-3.02655	-0.169482	5.22358	-0.509425
2.01663	6.56453	6.43411	3.64692	3.29581	4.12071	3.6656	-1.05418	0.87218	4.22912	0.773811	-1.55357	-1.83189	-1.61601	0.570081	5.96856	0.207672
2.0333	7.82148	7.66606	4.80974	4.50111	5.12449	4.77874	-0.493995	1.28894	4.74861	1.16493	-0.31562	-0.560632	-0.393754	0.871908	6.2628	0.773811
2.04997	8.10401	7.9527	5.29585	5.03334	5.50517	5.25978	-0.007043	1.5379	4.82676	1.38229	0.645602	0.447304	0.559509	0.874546	6.26258	1.16493
2.06663	7.74995	7.61843	5.30117	5.07439	5.44719	5.28884	0.357796	1.64482	4.60325	1.45029	1.29765	1.14419	1.20544	0.719385	6.10226	1.38229
2.0833	7.028	6.92787	4.99248	4.79373	5.11288	5.02391	0.592476	1.6484	4.18981	1.41096	1.65686	1.5472	1.5698	0.530154	5.89381	1.45029
2.09997	6.13685	6.06698	4.50171	4.32981	4.6269	4.58966	0.725731	1.58961	3.67209	1.3128	1.78476	1.70521	1.70452	0.434976	5.7254	1.41096
2.11663	5.21693	5.16693	3.93807	3.78335	4.09084	4.08303	0.790181	1.496	3.12226	1.19194	1.75853	1.69695	1.68482	0.589422	5.66911	1.3128
2.1333	4.35545	4.30458	3.36589	3.22547	3.56237	3.56765	0.817814	1.38671	2.58649	1.08133	1.64627	1.59446	1.57723	1.1291	5.83889	1.19194
2.14997	3.59499	3.53356	2.83505	2.70556	3.07113	3.083	0.846435	1.27059	2.09745	0.999025	1.4917	1.44341	1.43112	1.97187	6.32327	1.08133
2.16663	2.95697	2.87205	2.3707	2.2434	2.63653	2.6503	0.898292	1.15366	1.67192	0.942605	1.32878	1.28118	1.27548	2.81384	6.99299	0.999025
2.1833	2.42866	2.32057	1.97667	1.85133	2.25815	2.27337	0.966078	1.03876	1.31872	0.89966	1.17938	1.12812	1.13013	3.3549	7.56653	0.942605
2.19997	1.99829	1.87033	1.64543	1.52627	1.92947	1.94875	1.02463	0.927013	1.03126	0.854863	1.0529	0.997769	1.01332	3.4138	7.82326	0.89966
2.21663	1.6493	1.50607	1.37302	1.25921	1.64357	1.67009	1.05362	0.828889	0.80135	0.795047	0.962109	0.902381	0.930239	2.92393	7.63361	0.854863
2.2333	1.35835	1.208	1.14534	1.03229	1.38856	1.42926	1.04007	0.750683	0.609692	0.715717	0.910603	0.847108	0.88223	1.89179	6.93147	0.795047
2.24997	1.1159	0.961618	0.956425	0.842417	1.16193	1.21364	0.979817	0.694484	0.459576	0.62239	0.87525	0.811406	0.854208	0.382549	5.71741	0.715717
2.26663	0.939099	0.778092	0.825892	0.702496	0.981081	1.03667	0.895859	0.68083	0.416263	0.574097	0.837176	0.779675	0.820644	-1.47176	4.11508	0.62239
2.2833	0.905636	0.746765	0.844907	0.700785	0.935081	0.978589	0.883318	0.801018	0.663317	0.694565	0.801495	0.746074	0.791545	-3.44201	2.36886	0.574097
2.29997	1.18184	1.0311	1.17748	0.999331	1.18497	1.19042	1.08839	1.18378	1.42507	1.14256	0.827114	0.767956	0.836337	-5.23214	0.808955	0.694565
2.31663	1.95831	1.80561	1.99669	1.77041	1.90393	1.85288	1.68337	1.96368	2.78593	2.06281	1.04488	0.962585	1.08346	-6.53647	-0.251486	1.14256
2.3333	3.39843	3.21427	3.49117	3.18669	3.22945	3.09187	2.78462	3.21051	4.61295	3.52972	1.58663	1.47257	1.66083	-7.03791	-0.369387	2.06281
2.34997	5.65312	5.38487	5.99451	5.54373	5.28743	5.02431	4.39434	4.88207	6.612	5.43472	2.51871	2.36696	2.62393	-5.95751	1.38659	3.52972
2.36663	8.62137	8.22431	9.42019	8.79771	8.0177	7.62489	6.31859	6.78159	8.41657	7.43933	3.83424	3.64175	3.95039	-2.88243	5.06827	5.43472
2.3833	11.8587	11.3461	13.1689	12.4185	11.049	10.6002	8.13686	8.41066	9.4093	8.87073	5.49552	5.24323	5.58644	1.52479	9.78028	7.43933
2.39997	14.3323	13.7945	16.1665	15.4147	13.4881	13.1459	9.04785	8.83168	8.70943	8.73135	7.39105	7.08411	7.4212	6.01842	14.0195	8.87073
2.41663	14.3846	13.9423	16.7219	16.1193	13.7556	13.7309	8.09574	7.19519	5.97798	6.47449	9.16555	8.86121	9.10697	8.65835	15.7441	8.73135
2.4333	11.1262	10.8092	13.841	13.4119	10.8001	11.1211	5.15592	3.81585	2.13143	2.83148	9.8939	9.73035	9.72325	7.96471	14.0302	6.47449
2.44997	5.81435	5.50632	8.64462	8.24482	5.61009	6.03509	1.37487	0.105547	-1.35718	-0.720881	8.48286	8.5713	8.21126	4.5951	10.2414	2.83148
2.46663	0.74276	0.286142	3.41364	2.87451	0.433752	0.661912	-1.83306	-2.69102	-3.62428	-3.17459	4.98075	5.25659	4.65425	0.635333	6.46457	-0.720881
2.4833	-2.69461	-3.36568	-0.352561	-1.09163	-3.19415	-3.30078	-3.78103	-4.19472	-4.68255	-4.36547	0.817292	1.09411	0.503154	-2.34097	3.91035	-3.17459
2.49997	-4.4107	-5.25174	-2.43883	-3.33095	-5.05181	-5.45261	-4.54758	-4.67263	-4.99392	-4.64733	-2.52406	-2.37161	-2.78996	-3.88764	2.72442	-4.36547
2.51663	-4.99531	-5.88715	-3.35734	-4.29936	-5.68659	-6.24901	-4.57533	-4.59263	-4.96839	-4.47071	-4.45083	-4.4513	-4.66581	-4.30369	2.47068	-4.64733
2.5333	-5.03444	-5.8664	-3.66188	-4.56347	-5.71478	-6.30666	-4.27911	-4.29622	-4.77901	-4.12617	-5.13089	-5.24319	-5.29923	-4.0841	2.68208	-4.47071
2.54997	-4.83003	-5.53337	-3.65582	-4.46145	-5.47788	-6.01677	-3.87934	-3.92217	-4.43998	-3.71513	-5.03715	-5.21035	-5.17281	-3.5932	3.09286	-4.12617
2.56663	-4.44713	-5.0114	-3.426	-4.11796	-5.06894	-5.52698	-3.43222	-3.48814	-3.95815	-3.25037	-4.60205	-4.79586	-4.71511	-2.98962	3.61101	-3.71513
2.5833	-3.91117	-4.35193	-2.99732	-3.58218	-4.50091	-4.87738	-2.94124	-2.99414	-3.37866	-2.74295	-4.07462	-4.27336	-4.16721	-2.33711	4.19307	-3.25037
2.59997	-3.27574	-3.61741	-2.42152	-2.91836	-3.81974	-4.12344	-2.42521	-2.47373	-2.76991	-2.23172	-3.52756	-3.72693	-3.60319	-1.68585	4.79097	-2.74295
2.61663	-2.60968	-2.88127	-1.78648	-2.20991	-3.0933	-3.33783	-1.91916	-1.96592	-2.18687	-1.75442	-2.97371	-3.1725	-3.03746	-1.09381	5.34135	-2.23172
2.6333	-1.9785	-2.20218	-1.16591	-1.53065	-2.3963	-2.5871	-1.4589	-1.50694	-1.6648	-1.32948	-2.42475	-2.6173	-2.48046	-0.603672	5.80531	-1.75442
2.64997	-1.41284	-1.6114	-0.610809	-0.928565	-1.77165	-1.92292	-1.05871	-1.11571	-1.22308	-0.970115	-1.90795	-2.0862	-1.95823	-0.23125	6.16909	-1.32948
2.66663	-0.931747	-1.11814	-0.142532	-0.4243	-1.24363	-1.36171	-0.729525	-0.794575	-0.863374	-0.673245	-1.44843	-1.60142	-1.49336	0.039549	6.44147	-0.970115
2.6833	-0.536997	-0.717544	0.232774	-0.019701	-0.813998	-0.90647	-0.462421	-0.542054	-0.582326	-0.437687	-1.06177	-1.18538	-1.10294	0.230433	6.63833	-0.673245
2.69997	-0.224212	-0.403422	0.520764	0.291514	-0.475377	-0.546105	-0.255305	-0.352634	-0.369461	-0.253898	-0.751759	-0.84854	-0.789909	0.362698	6.78203	-0.437687
2.71663	0.013787	-0.165128	0.733819	0.525822	-0.21382	-0.267864	-0.098357	-0.212811	-0.211716	-0.117346	-0.508746	-0.585026	-0.545799	0.451285	6.87975	-0.253898
2.7333	0.185301	0.004881	0.883155	0.690655	-0.020942	-0.059349	0.014775	-0.114526	-0.09751	-0.02287	-0.326348	-0.38798	-0.362903	0.509715	6.94025	-0.117346
2.74997	0.301827	0.121496	0.977911	0.799719	0.117168	0.088798	0.095754	-0.046838	-0.018795	0.045342	-0.194953	-0.24543	-0.231111	0.545253	6.974	-0.02287
2.76663	0.372178	0.197954	1.02889	0.864994	0.209092	0.190259	0.150454	-0.001394	0.038518	0.089034	-0.100066	-0.150339	-0.138886	0.555371	6.98697	0.045342
2.7833	0.409016	0.238295	1.04796	0.895638	0.263851	0.255884	0.1842	0.030681	0.074681	0.114592	-0.035231	-0.084596	-0.077975	0.552072	6.98747	0.089034
2.79997	0.425357	0.26079	1.04195	0.89997	0.294723	0.292168	0.208876	0.055694	0.095468	0.130262	0.005193	-0.043739	-0.036577	0.543789	6.97884	0.114592
2.81663	0.429243	0.266194	1.02165	0.886856	0.307604	0.307445	0.226973	0.079704	0.107643	0.14643	0.033336	-0.020045	-0.011638	0.526857	6.96871	0.130262
2.8333	0.427557	0.263981	0.994597	0.861962	0.309252	0.3109	0.243445	0.096832	0.113347	0.160416	0.052904	-0.005382	0.005119	0.509782	6.9529	0.14643
2.84997	0.429581	0.261869	0.96692	0.830427	0.306044	0.308236	0.261243	0.108065	0.116429	0.173185	0.064166	0.003359	0.015034	0.485204	6.93331	0.160416
2.86663	0.438016	0.264878	0.943441	0.80142	0.302414	0.30167	0.281313	0.111849	0.116326	0.186826	0.072892	0.009094	0.020266	0.45554	6.90856	0.173185
2.8833	0.448223	0.280878	0.921543	0.77438	0.297778	0.298621	0.299195	0.11043	0.114763	0.199891	0.080322	0.013669	0.02845	0.424261	6.88114	0.186826
2.89997	0.467315	0.302334	0.901244	0.753244	0.293869	0.297802	0.31378	0.107504	0.114876	0.202949	0.089566	0.018522	0.034218	0.389615	6.85079	0.199891
2.91663	0.49197	0.336081	0.886919	0.734101	0.292749	0.298551	0.324791	0.10144	0.113285	0.203476	0.095643	0.024474	0.041717	0.356307	6.82732	0.202949
2.9333	0.523925	0.37745	0.886843	0.723626	0.291596	0.3016	0.326407	0.093798	0.118396	0.193833	0.100946	0.028529	0.048824	0.324746	6.8049	0.203476
2.94997	0.5666	0.429541	0.909551	0.726884	0.294989	0.307509	0.320332	0.082693	0.135261	0.179831	0.104211	0.03224	0.052512	0.296083	6.78432	0.193833
2.96663	0.606177	0.48652	0.952049	0.751223	0.298262	0.315967	0.30777	0.074688	0.175296	0.158073	0.105545	0.031412	0.054294	0.269657	6.76565	0.179831
2.9833	0.64571	0.534419	1.00732	0.795504	0.304011	0.320517	0.288913	0.067771	0.245997	0.138864	0.107856	0.029895	0.051269	0.252071	6.75628	0.158073
2.99997	0.667562	0.565495	1.05631	0.844908	0.309561	0.322258	0.271207	0.062471	0.338274	0.119696	0.108937	0.028602	0.051138	0.236849	6.75057	0.138864
3.01663	0.675261	0.577952	1.09022	0.891512	0.315789	0.324156	0.254858	0.05742	0.433613	0.102619	0.115303	0.032108	0.055814	0.23134	6.758	0.119696
3.0333	0.670698	0.572266	1.09755	0.921335	0.32155	0.319993	0.237887	0.050433	0.501137	0.08764	0.12965	0.04492	0.067194	0.245064	6.78637	0.102619
3.04997	0.652189	0.553116	1.08207	0.925586	0.325095	0.313924	0.221539	0.051127	0.535198	0.077857	0.149288	0.064318	0.084223	0.292217	6.8441	0.08764
3.06663	0.624472	0.522345	1.04361	0.90342	0.327166	0.303791	0.210152	0.059304	0.584503	0.068932	0.176782	0.088046	0.111705	0.378218	6.93218	0.077857
3.0833	0.59263	0.488077	0.99465	0.865193	0.319998	0.294116	0.199053	0.07748	0.758396	0.06256	0.214015	0.123618	0.150681	0.491037	7.04115	0.068932
3.09997	0.558401	0.453007	0.942498	0.81739	0.309428	0.281552	0.192712	0.105716	1.16033	0.058368	0.291805	0.195086	0.232388	0.616799	7.14251	0.06256
3.11663	0.526389	0.419464	0.89303	0.771007	0.294511	0.268541	0.190011	0.140004	1.80404	0.059725	0.449851	0.339743	0.394651	0.721637	7.21677	0.058368
3.1333	0.492427	0.387539	0.849389	0.72764	0.278548	0.257181	0.195196	0.174769	2.57353	0.070284	0.726519	0.597641	0.668608	0.785382	7.25074	0.059725
3.14997	0.461224	0.359504	0.811372	0.691546	0.261632	0.243629	0.207132	0.200871	3.30238	0.086266	1.0963	0.954792	1.03379	0.802269	7.24522	0.070284
3.16663	0.43277	0.335551	0.775728	0.665213	0.244584	0.233572	0.225255	0.213757	3.84262	0.106034	1.47214	1.33314	1.40863	0.772878	7.20983	0.086266
3.1833	0.41069	0.314195	0.746244	0.640496	0.232305	0.224109	0.247631	0.211678	4.10975	0.128093	1.74551	1.62856	1.68339	0.711375	7.15065	0.106034
3.19997	0.39223	0.299328	0.7211	0.621038	0.219908	0.215006	0.26788	0.199008	4.08532	0.14315	1.84381	1.75602	1.78539	0.629202	7.08334	0.128093
3.21663	0.385866	0.289124	0.696185	0.60164	0.210473	0.206909	0.281869	0.176984	3.81278	0.150727	1.76225	1.70228	1.70635	0.536436	7.01307	0.14315
3.2333	0.446155	0.284021	0.669413	0.582417	0.204859	0.201694	0.289512	0.153147	3.36981	0.158262	1.5558	1.51132	1.50389	0.446429	6.94924	0.150727
3.24997	0.840085	0.336187	0.664488	0.562501	0.213212	0.196606	0.297301	0.124018	2.84218	0.171118	1.29396	1.25784	1.24435	0.366271	6.89453	0.158262
3.26663	2.25419	0.675871	0.725943	0.553847	0.291127	0.204871	0.304482	0.100345	2.30573	0.185001	1.04105	1.00339	0.990294	0.297896	6.84764	0.171118
3.2833	5.56018	1.96371	0.935697	0.595311	0.540341	0.264709	0.311921	0.077665	1.8138	0.205719	0.825665	0.783807	0.77755	0.240306	6.80702	0.185001
3.29997	11.1187	5.15937	1.35439	0.754965	1.06394	0.469591	0.315431	0.062877	1.39605	0.220842	0.655704	0.607987	0.608712	0.192255	6.77633	0.205719
3.31663	18.2517	10.8025	1.95979	1.08947	1.87935	0.920951	0.313057	0.051038	1.05821	0.22971	0.530423	0.475928	0.479437	0.149847	6.75344	0.220842
3.3333	25.5969	18.3605	2.64452	1.59952	2.85303	1.64978	0.305387	0.044637	0.798722	0.227469	0.431714	0.376423	0.384157	0.118047	6.73551	0.22971
3.34997	31.7243	26.4445	3.26596	2.19183	3.7997	2.55197	0.290732	0.038079	0.605374	0.216456	0.356946	0.29825	0.307804	0.094226	6.71981	0.227469
3.36663	35.581	33.4712	3.7086	2.74867	4.53008	3.45058	0.271654	0.034669	0.466222	0.198561	0.299131	0.235923	0.245791	0.073898	6.70943	0.216456
3.3833	36.7177	38.2055	3.90701	3.16596	4.93348	4.16991	0.254769	0.030665	0.368746	0.177574	0.253703	0.189552	0.199802	0.059258	6.70211	0.198561
3.39997	35.3113	40.0434	3.85769	3.37563	4.9721	4.59488	0.237511	0.028423	0.299219	0.156876	0.214695	0.151613	0.160673	0.04644	6.69811	0.177574
3.41663	31.9721	39.0583	3.60286	3.36618	4.69514	4.68545	0.225368	0.026389	0.253754	0.138771	0.181708	0.119903	0.130526	0.036588	6.69797	0.156876
3.4333	27.4965	35.8288	3.21678	3.16826	4.19605	4.46924	0.219616	0.027445	0.219861	0.128808	0.156729	0.094577	0.10785	0.032073	6.69774	0.138771
3.44997	22.6338	31.1902	2.76762	2.84475	3.57797	4.03055	0.217451	0.028799	0.195553	0.120002	0.136148	0.071658	0.087627	0.031383	6.70358	0.128808
3.46663	17.9584	25.9603	2.31739	2.45863	2.93408	3.46627	0.219647	0.032276	0.175793	0.116654	0.117632	0.054575	0.068158	0.034606	6.71291	0.120002
3.4833	13.8365	20.81	1.90455	2.06506	2.33421	2.86371	0.220345	0.034898	0.162421	0.115411	0.103188	0.038503	0.053336	0.041296	6.7254	0.116654
3.49997	10.4261	16.1753	1.55561	1.69878	1.81518	2.29489	0.220396	0.035112	0.151237	0.115717	0.090391	0.025855	0.039548	0.055582	6.75309	0.115411
3.51663	7.74812	12.2733	1.27032	1.38405	1.38896	1.79129	0.220845	0.035964	0.141108	0.115536	0.082777	0.014818	0.029978	0.103537	6.86132	0.115717
3.5333	5.73265	9.16126	1.04816	1.12563	1.05809	1.37952	0.218957	0.038717	0.133995	0.111869	0.077953	0.007576	0.025555	0.315772	7.22502	0.115536
3.54997	4.26331	6.77768	0.888156	0.925523	0.80899	1.05454	0.215589	0.052463	0.127186	0.109268	0.07458	0.005132	0.021961	0.953942	8.11027	0.111869
3.56663	3.2235	5.01739	0.780046	0.772341	0.628942	0.80918	0.208517	0.12095	0.120524	0.10365	0.070001	0.003029	0.01862	2.33468	9.70866	0.109268
3.5833	2.49449	3.75182	0.716019	0.665094	0.503443	0.632721	0.19897	0.343231	0.113345	0.099915	0.06933	0.001081	0.01461	4.58157	11.9472	0.10365
3.59997	1.9919	2.86045	0.686926	0.599676	0.413283	0.506819	0.190449	0.865084	0.109346	0.09703	0.065264	-0.00227	0.012416	7.45724	14.4552	0.099915
3.61663	1.64413	2.23968	0.681142	0.565588	0.353175	0.41691	0.181678	1.77891	0.10691	0.093812	0.060378	-0.005374	0.008607	10.4339	16.7437	0.09703
3.6333	1.39936	1.80171	0.684472	0.555709	0.313216	0.354032	0.174459	3.03687	0.102656	0.091733	0.055671	-0.007767	0.006805	12.9447	18.392	0.093812
3.64997	1.2219	1.49478	0.692529	0.558688	0.284005	0.310642	0.169718	4.42844	0.100711	0.089412	0.055848	-0.010701	0.004969	14.5505	19.1607	0.091733
3.66663	1.09102	1.27142	0.694307	0.569009	0.262561	0.281727	0.165824	5.68246	0.100188	0.085201	0.058353	-0.00847	0.005371	15.0653	19.014	0.089412
3.6833	0.986465	1.10429	0.686218	0.576248	0.244321	0.257709	0.165493	6.57364	0.099785	0.078778	0.074414	0.001104	0.013614	14.5352	18.1142	0.085201
3.69997	0.904886	0.976675	0.667949	0.577963	0.230636	0.240425	0.158988	6.97384	0.099455	0.071267	0.09495	0.015315	0.028422	13.1972	16.7033	0.078778
3.71663	0.8371	0.87301	0.643533	0.570583	0.216219	0.227212	0.154385	6.87116	0.103137	0.065351	0.120372	0.041117	0.054762	11.3687	15.0526	0.071267
3.7333	0.780236	0.787542	0.613163	0.55558	0.203406	0.214383	0.15538	6.35408	0.102782	0.065488	0.146451	0.06894	0.083353	9.35914	13.401	0.065351
3.74997	0.737497	0.715222	0.583291	0.532111	0.193742	0.207422	0.17747	5.56603	0.100073	0.113401	0.166278	0.100313	0.115249	7.41432	11.8966	0.065488
3.76663	0.708579	0.657732	0.551484	0.504596	0.189624	0.199549	0.276996	4.65006	0.096968	0.314795	0.17412	0.120011	0.139582	5.68837	10.6229	0.113401
3.7833	0.692623	0.610441	0.524689	0.476399	0.184381	0.194696	0.540637	3.73458	0.093999	0.865321	0.174544	0.130096	0.151815	4.25226	9.60769	0.314795
3.79997	0.68646	0.57993	0.504025	0.450888	0.181758	0.188555	1.05378	2.90323	0.092117	1.9741	0.163587	0.130836	0.152226	3.12007	8.83502	0.865321
3.81663	0.682996	0.559506	0.486742	0.425424	0.181196	0.186598	1.83257	2.20068	0.08802	3.70252	0.148096	0.11704	0.142873	2.26297	8.26507	1.9741
3.8333	0.678924	0.543764	0.4739	0.404763	0.178465	0.183408	2.77374	1.63781	0.085295	5.86765	0.129689	0.097981	0.121594	1.6361	7.8596	3.70252
3.84997	0.671684	0.530407	0.462803	0.388104	0.175639	0.179946	3.7112	1.20876	0.083761	8.07886	0.110736	0.074415	0.098354	1.18694	7.57921	5.86765
3.86663	0.657964	0.516558	0.452265	0.375086	0.171044	0.174478	4.46997	0.893827	0.082155	9.92251	0.091909	0.052415	0.076986	0.871098	7.38427	8.07886
3.8833	0.640327	0.496734	0.442233	0.364335	0.163913	0.169278	4.92245	0.665435	0.081262	11.0835	0.077665	0.033222	0.055879	0.651044	7.25055	9.92251
3.89997	0.62163	0.468204	0.433028	0.357421	0.157457	0.163218	5.01775	0.50458	0.080886	11.4227	0.069015	0.016425	0.038796	0.495806	7.15762	11.0835
3.91663	0.606248	0.440329	0.423221	0.347405	0.151378	0.155389	4.78904	0.390139	0.081426	10.9869	0.066225	0.007804	0.028439	0.385787	7.09267	11.4227
3.9333	0.595173	0.412962	0.419115	0.340584	0.145687	0.147432	4.31847	0.312209	0.080675	9.95538	0.070605	0.007461	0.02369	0.306248	7.04489	10.9869
3.94997	0.587172	0.387126	0.413444	0.334076	0.14318	0.141689	3.7103	0.258939	0.079006	8.56795	0.078869	0.013059	0.029453	0.244745	7.01306	9.95538
3.96663	0.589846	0.366263	0.415865	0.329245	0.138998	0.136863	3.05817	0.217172	0.078888	7.05796	0.090527	0.023939	0.039548	0.197602	6.98876	8.56795
3.9833	0.596863	0.351133	0.419848	0.32337	0.142693	0.130751	2.43759	0.185748	0.078203	5.60397	0.101447	0.036583	0.048362	0.16142	6.96944	7.05796
3.99997	0.614206	0.344508	0.427173	0.320078	0.148084	0.125328	1.89964	0.161158	0.078055	4.31973	0.107726	0.054619	0.058451	0.129471	6.95167	5.60397
4.01663	0.634382	0.340473	0.435384	0.31707	0.158456	0.121923	1.46047	0.14213	0.080055	3.26029	0.107697	0.053062	0.062209	0.100537	6.93445	4.31973
4.0333	0.656953	0.342372	0.445923	0.314007	0.17407	0.120696	1.1171	0.125403	0.083827	2.43041	0.101854	0.046478	0.058827	0.075975	6.92064	3.26029
4.04997	0.683582	0.348307	0.458825	0.312305	0.189311	0.119797	0.862702	0.109843	0.090279	1.80691	0.090105	0.035778	0.050601	0.051684	6.90764	2.43041
4.06663	0.707856	0.354729	0.470375	0.309517	0.206833	0.119022	0.681206	0.094539	0.097561	1.35326	0.074143	0.0215	0.037653	0.026986	6.8957	1.80691
4.0833	0.730892	0.359843	0.474268	0.305765	0.222914	0.118564	0.550644	0.086061	0.103387	1.03004	0.061899	0.007909	0.021337	0.005804	6.8869	1.35326
4.09997	0.757122	0.365499	0.477725	0.301287	0.236107	0.119351	0.456091	0.075313	0.107759	0.801247	0.047966	-0.007678	0.007608	-0.012041	6.88167	1.03004
4.11663	0.793232	0.370594	0.476408	0.293006	0.244804	0.122735	0.390259	0.06507	0.111121	0.639362	0.038	-0.021038	-0.006382	-0.025017	6.87734	0.801247
4.1333	0.839482	0.385074	0.471422	0.287557	0.246691	0.121579	0.33672	0.055974	0.111456	0.520679	0.029149	-0.032184	-0.014805	-0.037984	6.87688	0.639362
4.14997	0.902361	0.414408	0.464008	0.280713	0.243323	0.123283	0.296935	0.048625	0.111943	0.433508	0.023759	-0.040756	-0.023098	-0.048228	6.87832	0.520679
4.16663	0.973899	0.459727	0.457991	0.273588	0.238632	0.123808	0.268243	0.044546	0.107277	0.367771	0.016487	-0.046067	-0.030066	-0.055901	6.87872	0.433508
4.1833	1.04778	0.526952	0.454511	0.269609	0.229862	0.123332	0.245308	0.042148	0.102385	0.31726	0.012665	-0.050436	-0.033487	-0.062431	6.87869	0.367771
4.19997	1.11	0.600834	0.453935	0.265515	0.226693	0.125237	0.22845	0.035758	0.099581	0.277158	0.010733	-0.053131	-0.035881	-0.069379	6.88078	0.31726
4.21663	1.15447	0.67581	0.458629	0.271673	0.227285	0.1284	0.215514	0.030366	0.093722	0.240461	0.009383	-0.053777	-0.03627	-0.076352	6.87993	0.277158
4.2333	1.18134	0.740718	0.473106	0.281812	0.232715	0.136847	0.208954	0.022532	0.090607	0.209811	0.009197	-0.05604	-0.037517	-0.0818	6.87982	0.240461
4.24997	1.19038	0.78417	0.490355	0.298369	0.241329	0.150686	0.202453	0.016601	0.085876	0.185333	0.011953	-0.05481	-0.038707	-0.089002	6.87913	0.209811
4.26663	1.1808	0.806566	0.50517	0.317982	0.251889	0.168815	0.197155	0.0103	0.085074	0.163754	0.020985	-0.053254	-0.037913	-0.096544	6.8814	0.185333
4.2833	1.15986	0.807741	0.517125	0.333915	0.258811	0.18344	0.190991	0.001496	0.084766	0.146488	0.050991	-0.043027	-0.030927	-0.099238	6.88073	0.163754
4.29997	1.12848	0.791838	0.519931	0.346822	0.257716	0.194362	0.183234	-0.006391	0.082267	0.132445	0.177466	-0.004752	-0.006222	-0.105172	6.8829	0.146488
4.31663	1.09538	0.762196	0.512013	0.352994	0.253278	0.200697	0.177778	-0.011233	0.08263	0.116433	0.565718	0.13593	0.098461	-0.11222	6.88387	0.132445
4.3333	1.06261	0.72414	0.501372	0.349423	0.242141	0.19852	0.168843	-0.014717	0.080898	0.101522	1.5237	0.578551	0.451723	-0.116422	6.8847	0.116433
4.34997	1.0295	0.684966	0.485373	0.34176	0.227117	0.19268	0.158092	-0.018989	0.080775	0.090438	3.39243	1.65521	1.36813	-0.122087	6.88724	0.101522
4.36663	0.99909	0.64797	0.467684	0.324418	0.21047	0.181914	0.146166	-0.02135	0.080817	0.081882	6.36846	3.74232	3.24842	-0.120921	6.89105	0.090438
4.3833	0.976759	0.614677	0.449352	0.307892	0.190404	0.167272	0.137835	-0.024046	0.07867	0.07102	10.295	7.04377	6.37544	-0.125076	6.89498	0.081882
4.39997	0.957726	0.586436	0.432597	0.290197	0.173364	0.150654	0.128376	-0.026446	0.079979	0.060911	14.6269	11.3849	10.6712	-0.12893	6.89749	0.07102
4.41663	0.939107	0.565412	0.424342	0.275318	0.156542	0.136737	0.120689	-0.029799	0.079273	0.053676	18.6189	16.1774	15.598	-0.130656	6.90163	0.060911
4.4333	0.926317	0.549419	0.414662	0.266056	0.143838	0.122669	0.114538	-0.028669	0.078324	0.048423	21.5857	20.5966	20.3261	-0.13076	6.90392	0.053676
4.44997	0.915596	0.539288	0.40815	0.260264	0.133831	0.111497	0.10919	-0.028968	0.077405	0.041745	23.093	23.885	24.0322	-0.130897	6.9098	0.048423
4.46663	0.905062	0.531544	0.403495	0.257899	0.126602	0.102201	0.104225	-0.031704	0.078129	0.037102	23.0471	25.5606	26.1385	-0.130912	6.91209	0.041745
4.4833	0.899617	0.527208	0.399425	0.257096	0.123942	0.096003	0.098813	-0.031126	0.079502	0.03182	21.6453	25.5112	26.4481	-0.133501	6.91951	0.037102
4.49997	0.893819	0.522204	0.39296	0.259132	0.12008	0.090273	0.096416	-0.021527	0.077692	0.02755	19.2722	23.9553	25.1299	-0.133148	6.92563	0.03182
4.51663	0.888815	0.521685	0.38389	0.260933	0.117544	0.086195	0.096622	-0.020945	0.076245	0.024628	16.3822	21.3216	22.5953	-0.133466	6.92966	0.02755
4.5333	0.885183	0.523856	0.374941	0.257338	0.117125	0.084799	0.095427	-0.024009	0.077052	0.021085	13.3796	18.1115	19.361	-0.133456	6.9372	0.024628
4.54997	0.878877	0.525362	0.365505	0.250843	0.118296	0.084863	0.094283	-0.022932	0.07738	0.020209	10.559	14.7692	15.908	-0.129168	6.94494	0.021085
4.56663	0.871521	0.527816	0.355995	0.245371	0.115982	0.084653	0.093362	-0.021117	0.077329	0.01805	8.10502	11.6347	12.6111	-0.124093	6.95526	0.020209
4.5833	0.861989	0.528545	0.343597	0.236822	0.114525	0.085362	0.094107	-0.016351	0.07763	0.015583	6.09325	8.9056	9.70547	-0.121097	6.96596	0.01805
4.59997	0.848281	0.528254	0.332862	0.226391	0.111198	0.082534	0.095544	-0.010666	0.076649	0.014156	4.51845	6.67096	7.29865	-0.117195	6.97374	0.015583
4.61663	0.831005	0.526404	0.32465	0.215814	0.109742	0.080397	0.094989	-0.000612	0.075856	0.014976	3.33455	4.92264	5.40327	-0.114601	6.98076	0.014156
4.6333	0.814376	0.525268	0.316369	0.206821	0.110023	0.081013	0.092221	0.005407	0.074521	0.015261	2.47519	3.61294	3.97118	-0.114334	6.98262	0.014976
4.64997	0.797675	0.518651	0.309212	0.196532	0.110175	0.08035	0.086289	0.008051	0.075323	0.014429	1.86085	2.65807	2.9233	-0.116675	6.98535	0.015261
4.66663	0.778989	0.513267	0.303357	0.190277	0.110095	0.080884	0.084316	0.010424	0.075953	0.0118	1.43469	1.98146	2.17418	-0.119356	6.98768	0.014429
4.6833	0.763372	0.504923	0.296028	0.18611	0.113558	0.078845	0.080305	0.009801	0.075366	0.011443	1.13761	1.50924	1.65151	-0.123585	6.99016	0.0118
4.69997	0.74564	0.496223	0.292304	0.183176	0.118316	0.080431	0.07558	0.005995	0.077285	0.010995	0.92903	1.18136	1.28949	-0.13145	6.99283	0.011443
4.71663	0.727289	0.489764	0.290866	0.180227	0.122915	0.083636	0.072375	-0.000111	0.078668	0.011389	0.780236	0.951619	1.03659	-0.135278	6.99706	0.010995
4.7333	0.710303	0.481967	0.288668	0.17755	0.129384	0.088876	0.070785	-0.009191	0.080973	0.012637	0.668987	0.787651	0.858121	-0.135072	7.00032	0.011389
4.74997	0.692765	0.471664	0.28535	0.174448	0.135603	0.094548	0.069428	-0.013473	0.084483	0.016469	0.58256	0.666258	0.724877	-0.132998	7.00647	0.012637
4.76663	0.6721	0.46184	0.284288	0.174972	0.139254	0.099461	0.069081	-0.020641	0.084668	0.019541	0.509504	0.570655	0.62142	-0.132935	7.01585	0.016469
4.7833	0.652317	0.450629	0.282354	0.174153	0.141307	0.104852	0.069118	-0.026905	0.08526	0.029987	0.448139	0.491384	0.536652	-0.133285	7.02299	0.019541
4.79997	0.63276	0.438033	0.279235	0.170318	0.140089	0.107984	0.074652	-0.030058	0.084818	0.045879	0.392543	0.423804	0.466596	-0.132142	7.02909	0.029987
4.81663	0.61161	0.424655	0.274936	0.167188	0.137004	0.106701	0.080957	-0.033025	0.085139	0.063693	0.344849	0.367075	0.402852	-0.130943	7.03275	0.045879
4.8333	0.588831	0.410046	0.268393	0.165423	0.131766	0.104249	0.087785	-0.036871	0.08638	0.0844	0.303004	0.311978	0.349867	-0.134387	7.03629	0.063693
4.84997	0.56445	0.395196	0.264668	0.160662	0.123882	0.102222	0.090945	-0.039419	0.086509	0.103299	0.266291	0.265384	0.300748	-0.135569	7.03925	0.0844
4.86663	0.541634	0.381599	0.25901	0.158092	0.118779	0.099612	0.094316	-0.041006	0.084564	0.116331	0.232525	0.223931	0.25549	-0.138789	7.03808	0.103299
4.8833	0.517199	0.367771	0.252052	0.154188	0.111074	0.095422	0.096562	-0.045452	0.084931	0.117978	0.203132	0.185723	0.215517	-0.144951	7.03689	0.116331
4.89997	0.494741	0.35164	0.24749	0.151276	0.10586	0.092952	0.093154	-0.047066	0.093886	0.114324	0.179433	0.152239	0.178994	-0.15092	7.03763	0.117978
4.91663	0.472091	0.338042	0.244302	0.147893	0.10086	0.089226	0.092428	-0.05169	0.089538	0.101775	0.158525	0.126937	0.151033	-0.154113	7.03944	0.114324
4.9333	0.447433	0.324201	0.24018	0.148054	0.096568	0.086409	0.089387	-0.05344	0.088232	0.085423	0.138906	0.102318	0.123474	-0.158083	7.04192	0.101775
4.94997	0.42452	0.31071	0.238656	0.147676	0.094825	0.085959	0.087047	-0.054111	0.088536	0.067606	0.125354	0.081629	0.102689	-0.161278	7.04261	0.085423
4.96663	0.403631	0.29853	0.235405	0.148651	0.095123	0.083044	0.080728	-0.05488	0.090705	0.051749	0.111959	0.062413	0.08479	-0.164694	7.04725	0.067606
4.9833	0.382645	0.285554	0.23554	0.147916	0.096859	0.082865	0.076901	-0.054207	0.090469	0.039135	0.097267	0.046815	0.069117	-0.164231	7.04788	0.051749
4.99997	0.365398	0.272934	0.236186	0.150377	0.097639	0.082924	0.072382	-0.052313	0.091961	0.027634	0.08737	0.031536	0.054349	-0.165148	7.0511	0.039135
5.01663	0.349282	0.260018	0.23955	0.153029	0.099657	0.086421	0.070643	-0.050864	0.090531	0.019027	0.079894	0.020509	0.04435	-0.167734	7.05803	0.027634
5.0333	0.333441	0.248877	0.238864	0.154252	0.101625	0.086476	0.070335	-0.045338	0.092912	0.01255	0.071823	0.013548	0.036145	-0.167129	7.0614	0.019027
5.04997	0.319811	0.236141	0.241454	0.156549	0.1065	0.087224	0.069063	-0.038593	0.094707	0.007875	0.065484	0.004615	0.0279	-0.167201	7.06498	0.01255
5.06663	0.30677	0.226953	0.243008	0.160064	0.110233	0.088269	0.066676	-0.030987	0.097093	0.002529	0.059773	-0.002316	0.020868	-0.166019	7.06996	0.007875
5.0833	0.293837	0.218449	0.243775	0.162158	0.111175	0.090139	0.065699	-0.028392	0.101583	0.00201	0.052963	-0.009061	0.015518	-0.16777	7.07404	0.002529
5.09997	0.281671	0.206009	0.239721	0.164393	0.111287	0.092418	0.068201	-0.027622	0.105047	0.0014	0.045583	-0.016451	0.00888	-0.166313	7.07649	0.00201
5.11663	0.273273	0.196193	0.236008	0.164655	0.109061	0.092878	0.070634	-0.029388	0.110433	0.003484	0.039666	-0.023615	0.001115	-0.167369	7.07992	0.0014
5.1333	0.265831	0.187652	0.232001	0.167982	0.111118	0.095571	0.076154	-0.032203	0.113902	0.01161	0.034111	-0.028601	-0.0048	-0.166778	7.08591	0.003484
5.14997	0.26541	0.181191	0.22737	0.165412	0.110749	0.096734	0.083816	-0.035052	0.114553	0.027197	0.027949	-0.034145	-0.012504	-0.16396	7.09361	0.01161
5.16663	0.271587	0.177049	0.222304	0.162651	0.109259	0.098879	0.098579	-0.0336	0.11386	0.050801	0.02254	-0.042617	-0.018909	-0.15758	7.10904	0.027197
5.1833	0.29766	0.172386	0.21601	0.158493	0.10842	0.101122	0.115975	-0.023647	0.113247	0.08094	0.018968	-0.049516	-0.025022	-0.145323	7.13338	0.050801
5.19997	0.348824	0.174282	0.211118	0.155231	0.105623	0.100615	0.139018	0.003723	0.109558	0.113732	0.015929	-0.053128	-0.027864	-0.119876	7.17145	0.08094
5.21663	0.428666	0.1828	0.208365	0.152204	0.104381	0.101845	0.155931	0.056725	0.106329	0.146966	0.013551	-0.057128	-0.030904	-0.07946	7.22333	0.113732
5.2333	0.530838	0.20964	0.20766	0.148803	0.099301	0.101356	0.176037	0.143136	0.104138	0.173103	0.015393	-0.058063	-0.034691	-0.022831	7.29117	0.146966
5.24997	0.646531	0.264196	0.204864	0.14254	0.096219	0.099431	0.19656	0.269217	0.10156	0.199506	0.019358	-0.057215	-0.032436	0.042814	7.35948	0.173103
5.26663	0.758796	0.344398	0.204905	0.140336	0.092932	0.094758	0.225457	0.432742	0.095303	0.22667	0.028863	-0.052692	-0.028373	0.110308	7.42706	0.199506
5.2833	0.851081	0.445745	0.210581	0.135363	0.088613	0.092649	0.278732	0.606587	0.091604	0.262834	0.04098	-0.04396	-0.020138	0.166694	7.47753	0.22667
5.29997	0.911073	0.560647	0.218193	0.131552	0.089853	0.09343	0.367213	0.767991	0.089783	0.321368	0.054658	-0.03236	-0.00704	0.200446	7.50322	0.262834
5.31663	0.934441	0.67372	0.235478	0.127932	0.094139	0.091478	0.507252	0.88875	0.085814	0.408378	0.066751	-0.019566	0.006458	0.206925	7.4977	0.321368
5.3333	0.922954	0.761372	0.264832	0.128251	0.108885	0.090515	0.701746	0.949176	0.082331	0.538165	0.074151	-0.006504	0.017877	0.189998	7.47295	0.408378
5.34997	0.889702	0.816434	0.309751	0.13151	0.134527	0.092647	0.938406	0.939209	0.081552	0.696574	0.077431	0.001901	0.024425	0.152939	7.43339	0.538165
5.36663	0.844744	0.830892	0.368087	0.13514	0.169829	0.095975	1.18572	0.871378	0.081806	0.863147	0.07411	0.003498	0.026206	0.105048	7.386	0.696574
5.3833	0.796809	0.8082	0.43521	0.145646	0.209853	0.09947	1.40006	0.759596	0.082158	1.00681	0.067901	-0.000232	0.024821	0.054009	7.34138	0.863147
5.39997	0.757772	0.757802	0.499031	0.157355	0.250603	0.102876	1.54797	0.628811	0.080866	1.10246	0.058115	-0.005343	0.018827	0.005639	7.30126	1.00681
5.41663	0.727828	0.689061	0.549123	0.168228	0.286693	0.107522	1.6016	0.49829	0.078847	1.1269	0.04552	-0.015674	0.007719	-0.037166	7.26917	1.10246
5.4333	0.709451	0.614884	0.576677	0.177188	0.305998	0.114056	1.55964	0.380855	0.076893	1.08355	0.032736	-0.02581	-0.002861	-0.068308	7.24473	1.1269
5.44997	0.696536	0.547703	0.574888	0.18131	0.311921	0.11746	1.43698	0.280031	0.076066	0.984889	0.02384	-0.037034	-0.014417	-0.093113	7.2271	1.08355
5.46663	0.686005	0.498843	0.550825	0.183303	0.297054	0.115319	1.26183	0.201662	0.078698	0.84705	0.017095	-0.047645	-0.023346	-0.112063	7.21571	0.984889
5.4833	0.674531	0.466613	0.507882	0.179032	0.270188	0.109353	1.06431	0.145936	0.087398	0.70135	0.008362	-0.057178	-0.032999	-0.127498	7.20955	0.84705
5.49997	0.656168	0.451019	0.456658	0.171871	0.235926	0.103532	0.874908	0.106791	0.107492	0.561941	0.00315	-0.063277	-0.038239	-0.136137	7.20439	0.70135
5.51663	0.636203	0.449568	0.405553	0.163581	0.203569	0.095824	0.707075	0.074958	0.158744	0.439146	-0.001133	-0.065849	-0.041762	-0.146105	7.20195	0.561941
5.5333	0.609055	0.453787	0.360025	0.157289	0.172113	0.089701	0.566254	0.053879	0.26654	0.337595	-0.004455	-0.071437	-0.0469	-0.151901	7.20015	0.439146
5.54997	0.576147	0.455085	0.324196	0.150885	0.145586	0.081678	0.457778	0.036982	0.45359	0.25949	-0.005832	-0.073289	-0.047586	-0.155416	7.20412	0.337595
5.56663	0.543996	0.451757	0.29632	0.146807	0.129256	0.074937	0.374834	0.02211	0.736641	0.20422	-0.007224	-0.076037	-0.051205	-0.157407	7.20847	0.25949
5.5833	0.510325	0.442704	0.27708	0.143036	0.11373	0.071594	0.316159	0.010685	1.11704	0.162972	-0.011996	-0.07724	-0.053706	-0.156062	7.21469	0.20422
5.59997	0.479438	0.424941	0.262882	0.14074	0.103543	0.071605	0.276472	-0.00077	1.56863	0.137677	-0.014074	-0.080844	-0.055462	-0.152932	7.22143	0.162972
5.61663	0.448008	0.400619	0.253564	0.139049	0.094995	0.070706	0.249337	-0.009561	2.04317	0.117785	-0.015846	-0.082549	-0.056888	-0.148977	7.23069	0.137677
5.6333	0.421718	0.37342	0.242996	0.138349	0.090647	0.06886	0.232834	-0.018163	2.47854	0.109568	-0.019013	-0.082899	-0.059269	-0.143051	7.23985	0.117785
5.64997	0.395667	0.344113	0.231899	0.137344	0.084717	0.067561	0.221488	-0.023698	2.81759	0.104332	-0.018584	-0.086528	-0.062538	-0.137088	7.24763	0.109568
5.66663	0.373892	0.316377	0.224216	0.135943	0.079508	0.064797	0.214445	-0.030967	3.01446	0.102682	-0.018463	-0.08771	-0.063069	-0.131608	7.25534	0.104332
5.6833	0.35437	0.289772	0.216039	0.132214	0.074335	0.059431	0.208836	-0.039786	3.05724	0.099828	-0.018759	-0.089035	-0.064659	-0.13116	7.25846	0.102682
5.69997	0.337171	0.265233	0.209936	0.128142	0.070318	0.057332	0.200957	-0.045403	2.94825	0.101113	-0.018261	-0.089678	-0.064176	-0.130983	7.2594	0.099828
5.71663	0.323229	0.247034	0.205155	0.124989	0.07114	0.054391	0.195141	-0.049237	2.71254	0.097983	-0.012609	-0.087522	-0.06538	-0.13125	7.25796	0.101113
5.7333	0.306676	0.231141	0.199455	0.122753	0.069873	0.05077	0.186649	-0.05556	2.39104	0.091544	-0.008261	-0.085533	-0.062675	-0.137466	7.25375	0.097983
5.74997	0.290354	0.216033	0.199984	0.120024	0.070512	0.047603	0.177589	-0.057131	2.02676	0.084338	0.00268	-0.083432	-0.059776	-0.144627	7.25137	0.091544
5.76663	0.275163	0.203413	0.201449	0.116419	0.070412	0.046561	0.166045	-0.060721	1.65657	0.076262	0.013844	-0.079642	-0.058206	-0.149481	7.24913	0.084338
5.7833	0.261902	0.187752	0.202562	0.114728	0.072238	0.044947	0.153251	-0.066377	1.31563	0.06724	0.029065	-0.076416	-0.052476	-0.154715	7.24812	0.076262
5.79997	0.246935	0.173381	0.206668	0.114025	0.074111	0.045183	0.142187	-0.070476	1.02004	0.059297	0.039732	-0.070861	-0.048649	-0.1602	7.24969	0.06724
5.81663	0.236705	0.158734	0.215408	0.113255	0.079399	0.046527	0.130989	-0.07153	0.777822	0.049922	0.053443	-0.066967	-0.043243	-0.166209	7.25104	0.059297
5.8333	0.238199	0.144809	0.228006	0.117752	0.088742	0.046046	0.120453	-0.072788	0.590269	0.041883	0.062527	-0.064087	-0.038521	-0.167382	7.25027	0.049922
5.84997	0.248922	0.134731	0.253518	0.124884	0.107487	0.052502	0.110058	-0.07226	0.451963	0.034667	0.069775	-0.062121	-0.03518	-0.169273	7.25335	0.041883
5.86663	0.277583	0.130651	0.292982	0.137088	0.140644	0.061679	0.102263	-0.072509	0.35274	0.0269	0.066405	-0.059833	-0.033327	-0.169002	7.25628	0.034667
5.8833	0.334137	0.135364	0.348494	0.157086	0.192665	0.077166	0.096014	-0.070405	0.28425	0.019249	0.061698	-0.058942	-0.032715	-0.169449	7.2618	0.0269
5.89997	0.407571	0.150102	0.422235	0.181017	0.262993	0.101768	0.090343	-0.06891	0.235166	0.012774	0.055533	-0.0612	-0.034119	-0.169745	7.26427	0.019249
5.91663	0.490293	0.172518	0.501879	0.210726	0.344149	0.131351	0.084579	-0.068456	0.20313	0.007361	0.044827	-0.062142	-0.036259	-0.170718	7.26428	0.012774
5.9333	0.568167	0.199	0.575897	0.239019	0.424266	0.164198	0.077994	-0.067554	0.181458	0.002895	0.038347	-0.061255	-0.035749	-0.172211	7.26663	0.007361
5.94997	0.622476	0.220233	0.62662	0.263039	0.489113	0.194259	0.07568	-0.068771	0.166225	-0.00155	0.029435	-0.063275	-0.036554	-0.173904	7.26755	0.002895
5.96663	0.643962	0.231708	0.645336	0.277764	0.525055	0.21453	0.071695	-0.069293	0.157997	-0.004845	0.025735	-0.061855	-0.035305	-0.173872	7.26922	-0.00155
5.9833	0.62538	0.229078	0.628752	0.278975	0.524457	0.224104	0.069905	-0.067861	0.154809	-0.006162	0.021282	-0.06054	-0.033459	-0.17648	7.2702	-0.004845
5.99997	0.574364	0.215964	0.58013	0.265459	0.488175	0.219739	0.068925	-0.070788	0.156107	-0.006814	0.017166	-0.059049	-0.032794	-0.176263	7.27386	-0.006162
6.01663	0.511177	0.188791	0.512895	0.242473	0.427444	0.201005	0.065623	-0.075952	0.158694	-0.006065	0.014917	-0.058293	-0.029806	-0.177146	7.27419	-0.006814
6.0333	0.480345	0.15691	0.43923	0.212169	0.354771	0.171756	0.063306	-0.078104	0.163214	-0.004188	0.011596	-0.057766	-0.026671	-0.176852	7.27713	-0.006065
6.04997	0.580047	0.124989	0.373207	0.180639	0.281765	0.142963	0.062288	-0.077167	0.167415	-0.002604	0.008144	-0.058385	-0.026517	-0.174915	7.28022	-0.004188
6.06663	1.02187	0.103948	0.316406	0.150917	0.218269	0.110966	0.061635	-0.078553	0.170225	6.9e-05	0.00555	-0.060116	-0.028676	-0.169889	7.28493	-0.002604
6.0833	2.18143	0.114106	0.278519	0.125268	0.165685	0.084007	0.059741	-0.074366	0.169593	0.000924	0.004081	-0.062932	-0.03005	-0.166707	7.28872	6.9e-05
6.09997	4.55622	0.223515	0.264073	0.104981	0.125348	0.065426	0.056421	-0.076707	0.165347	-0.000654	-0.000754	-0.064714	-0.032698	-0.164837	7.29142	0.000924
6.11663	8.68139	0.595733	0.278739	0.090652	0.098898	0.050564	0.054664	-0.078501	0.158775	-0.003224	-0.004178	-0.067136	-0.034478	-0.162925	7.29696	-0.000654
6.1333	14.9617	1.55534	0.333305	0.078975	0.07906	0.039319	0.051092	-0.074359	0.152219	-0.006471	-0.008711	-0.06838	-0.037655	-0.1624	7.30068	-0.003224
6.14997	23.4379	3.56854	0.42962	0.073672	0.067985	0.032435	0.046818	-0.072351	0.14199	-0.008713	-0.010551	-0.071637	-0.040628	-0.160689	7.3028	-0.006471
6.16663	33.5681	7.16858	0.568775	0.067839	0.058705	0.027448	0.043367	-0.071934	0.130512	-0.01174	-0.011939	-0.073766	-0.045765	-0.159535	7.30475	-0.008713
6.1833	44.2443	12.82	0.746382	0.064261	0.052709	0.022005	0.03943	-0.068157	0.120075	-0.012346	-0.013031	-0.075929	-0.047694	-0.160813	7.30937	-0.01174
6.19997	54.0508	20.7081	0.939263	0.062926	0.048822	0.019095	0.037142	-0.06671	0.110838	-0.012798	-0.014335	-0.07907	-0.050781	-0.162282	7.31224	-0.012346
6.21663	61.6379	30.4976	1.12679	0.063305	0.045133	0.014969	0.03233	-0.064026	0.101222	-0.011699	-0.013601	-0.079821	-0.051326	-0.158226	7.31585	-0.012798
6.2333	66.0473	41.2563	1.27252	0.06611	0.042822	0.014976	0.033249	-0.066593	0.09335	-0.01105	-0.014117	-0.082076	-0.053758	-0.156326	7.31924	-0.011699
6.24997	66.902	51.6456	1.36028	0.067583	0.040714	0.014192	0.029852	-0.066428	0.087248	-0.01121	-0.014702	-0.084299	-0.056515	-0.154236	7.3277	-0.01105
6.26663	64.4051	60.2644	1.37791	0.066326	0.038966	0.014514	0.027702	-0.068702	0.083169	-0.012542	-0.015305	-0.085556	-0.057591	-0.145897	7.33427	-0.01121
6.2833	59.2149	65.981	1.32845	0.067512	0.037531	0.012919	0.025517	-0.070091	0.077884	-0.015989	-0.014067	-0.086574	-0.059951	-0.135489	7.34588	-0.012542
6.29997	52.2349	68.1876	1.22541	0.068307	0.036858	0.010113	0.026377	-0.070894	0.076929	-0.018511	-0.014399	-0.086724	-0.060462	-0.124164	7.35847	-0.015989
6.31663	44.4035	66.8836	1.08297	0.065846	0.03426	0.008552	0.024315	-0.072218	0.075568	-0.022401	-0.013503	-0.08558	-0.060008	-0.108948	7.37123	-0.018511
6.3333	36.5309	62.5829	0.92719	0.064329	0.031257	0.00774	0.021026	-0.072164	0.073253	-0.025809	-0.013498	-0.085298	-0.057878	-0.095845	7.38039	-0.022401
6.34997	29.2146	56.122	0.774733	0.065388	0.031901	0.007173	0.021903	-0.071006	0.071636	-0.033292	-0.013868	-0.082729	-0.058518	-0.082819	7.38942	-0.025809
6.36663	22.8218	48.4551	0.636149	0.064865	0.031253	0.006945	0.020431	-0.070089	0.070286	-0.036598	-0.015249	-0.082232	-0.058656	-0.073404	7.39642	-0.033292
6.3833	17.5029	40.4501	0.520417	0.061844	0.030353	0.007211	0.019942	-0.069143	0.069192	-0.039399	-0.016334	-0.085332	-0.058792	-0.068094	7.39999	-0.036598
6.39997	13.2586	32.7828	0.428059	0.05937	0.032543	0.005249	0.017984	-0.067393	0.068809	-0.043653	-0.020669	-0.086416	-0.060282	-0.067986	7.40104	-0.039399
6.41663	9.98365	25.9106	0.358204	0.058462	0.035946	0.005393	0.017865	-0.06231	0.069077	-0.046009	-0.022538	-0.089712	-0.061359	-0.070285	7.39983	-0.043653
6.4333	7.52932	20.0667	0.307152	0.061489	0.039595	0.003776	0.019419	-0.054274	0.067146	-0.048693	-0.023843	-0.092228	-0.062236	-0.073935	7.39892	-0.046009
6.44997	5.73032	15.3073	0.273935	0.06161	0.042519	0.005655	0.017226	-0.045192	0.068935	-0.0497	-0.02472	-0.094006	-0.065988	-0.080949	7.39782	-0.048693
6.46663	4.43171	11.5664	0.247008	0.061868	0.045512	0.00597	0.019537	-0.037091	0.06778	-0.051825	-0.030141	-0.097648	-0.067993	-0.087966	7.39666	-0.0497
6.4833	3.49724	8.71207	0.227762	0.061586	0.047536	0.005384	0.020308	-0.033515	0.066404	-0.055248	-0.033402	-0.100324	-0.071431	-0.09302	7.39455	-0.051825
6.49997	2.82848	6.58639	0.210924	0.061431	0.049079	0.004976	0.020452	-0.027349	0.068497	-0.054045	-0.034065	-0.100872	-0.073405	-0.100599	7.39284	-0.055248
6.51663	2.34028	5.02962	0.197028	0.057631	0.048208	0.004239	0.01796	-0.026588	0.068	-0.054447	-0.035077	-0.101923	-0.076052	-0.106774	7.39187	-0.054045
6.5333	1.97636	3.90219	0.183939	0.056069	0.045899	0.002925	0.018666	-0.025659	0.06834	-0.055239	-0.033355	-0.103068	-0.074219	-0.110901	7.39191	-0.054447
6.54997	1.70249	3.08882	0.171466	0.053129	0.043804	-0.001262	0.021078	-0.028549	0.070533	-0.056171	-0.02744	-0.097765	-0.069417	-0.113962	7.39099	-0.055239
6.56663	1.48694	2.49833	0.16285	0.049792	0.041506	-0.000681	0.019948	-0.032528	0.06881	-0.05495	-0.017658	-0.089834	-0.060405	-0.116919	7.38814	-0.056171
6.5833	1.31366	2.06591	0.157931	0.048197	0.036623	-0.002405	0.021399	-0.037415	0.070068	-0.056713	-0.005483	-0.077302	-0.045584	-0.122428	7.38537	-0.05495
6.59997	1.17163	1.7433	0.154668	0.04531	0.035575	-0.002783	0.02174	-0.040783	0.071357	-0.055976	0.016138	-0.057392	-0.025803	-0.127435	7.38202	-0.056713
6.61663	1.04972	1.49713	0.153278	0.043311	0.035592	-0.00415	0.023715	-0.046874	0.070256	-0.056878	0.04161	-0.031275	0.003528	-0.134491	7.38029	-0.055976
6.6333	0.944906	1.30436	0.15451	0.042079	0.036907	-0.004137	0.022781	-0.052725	0.070499	-0.057631	0.070694	8.3e-05	0.038511	-0.140489	7.3794	-0.056878
6.64997	0.853178	1.14891	0.162596	0.043367	0.038106	-0.00503	0.022706	-0.057397	0.071357	-0.056198	0.108048	0.04081	0.079614	-0.145592	7.37553	-0.057631
6.66663	0.770261	1.01809	0.173827	0.045162	0.04139	-0.004135	0.019522	-0.060885	0.073739	-0.056061	0.156989	0.088852	0.128468	-0.149056	7.3745	-0.056198
6.6833	0.692234	0.902422	0.187889	0.044042	0.041933	-0.00415	0.018425	-0.062545	0.075109	-0.058403	0.233273	0.150394	0.191026	-0.155815	7.37298	-0.056061
6.69997	0.622474	0.80252	0.203326	0.048608	0.040695	-0.004725	0.017157	-0.063965	0.075717	-0.05786	0.362882	0.245295	0.286787	-0.159692	7.37192	-0.058403
6.71663	0.559059	0.71444	0.223021	0.055361	0.041449	-0.002032	0.015502	-0.066445	0.075869	-0.060576	0.586165	0.40795	0.448499	-0.163537	7.37176	-0.05786
6.7333	0.503611	0.63503	0.239334	0.068096	0.041983	-0.003148	0.015657	-0.070296	0.073654	-0.060112	0.937223	0.675062	0.712179	-0.1671	7.37168	-0.060576
6.74997	0.452019	0.560793	0.253893	0.081357	0.038185	-0.001818	0.014011	-0.071439	0.076604	-0.05927	1.43645	1.08112	1.1166	-0.171321	7.37013	-0.060112
6.76663	0.405641	0.49526	0.261192	0.096787	0.03588	-0.003067	0.014341	-0.072701	0.077775	-0.057996	2.07952	1.63776	1.67564	-0.171187	7.37188	-0.05927
6.7833	0.364839	0.434325	0.261973	0.11571	0.033878	-0.003148	0.013395	-0.073298	0.076042	-0.058717	2.81196	2.32425	2.36384	-0.170941	7.37407	-0.057996
6.79997	0.328662	0.380339	0.257179	0.132662	0.0321	-0.001368	0.014723	-0.074153	0.07389	-0.060789	3.53361	3.07097	3.11178	-0.17268	7.37611	-0.058717
6.81663	0.299929	0.332886	0.244874	0.149144	0.02917	-0.002406	0.014838	-0.075326	0.074106	-0.062143	4.12933	3.76749	3.81272	-0.171495	7.37713	-0.060789
6.8333	0.274432	0.289324	0.232366	0.159325	0.029845	-0.001123	0.013645	-0.076503	0.074718	-0.061677	4.49897	4.30103	4.34807	-0.169058	7.37878	-0.062143
6.84997	0.256231	0.253654	0.215746	0.163417	0.030181	-0.000888	0.015004	-0.077519	0.073638	-0.061453	4.57395	4.57428	4.61912	-0.169164	7.38185	-0.061677
6.86663	0.240894	0.222828	0.200033	0.165008	0.033108	-0.001603	0.016728	-0.076222	0.074492	-0.062681	4.35636	4.54498	4.586	-0.170717	7.3826	-0.061453
6.8833	0.230991	0.194558	0.186126	0.15644	0.031863	-4.9e-05	0.020335	-0.076692	0.076207	-0.063232	3.89795	4.23354	4.27058	-0.170199	7.38485	-0.062681
6.89997	0.22275	0.171783	0.173154	0.147443	0.035496	0.002631	0.023321	-0.077889	0.07723	-0.061833	3.29604	3.71113	3.74183	-0.169701	7.38753	-0.063232
6.91663	0.217805	0.151744	0.161781	0.135648	0.035396	0.003213	0.025731	-0.077533	0.073906	-0.056682	2.64672	3.07103	3.09942	-0.168803	7.3886	-0.061833
6.9333	0.217845	0.135779	0.153998	0.122066	0.038441	0.003061	0.028748	-0.076379	0.070296	-0.053877	2.0303	2.41739	2.4398	-0.168807	7.39295	-0.056682
6.94997	0.224766	0.123465	0.146139	0.10602	0.041025	0.004595	0.029893	-0.076986	0.071498	-0.051141	1.50048	1.81728	1.83576	-0.165629	7.39381	-0.053877
6.96663	0.249471	0.112388	0.139284	0.093968	0.040514	0.003684	0.03133	-0.076081	0.069718	-0.044157	1.07595	1.31115	1.33195	-0.160968	7.3961	-0.051141
6.9833	0.301154	0.099225	0.13796	0.08219	0.040953	0.004793	0.033102	-0.074623	0.069214	-0.036726	0.757115	0.91637	0.937368	-0.154272	7.40329	-0.044157
6.99997	0.3952	0.092893	0.135132	0.070396	0.039512	0.006064	0.036016	-0.075322	0.068024	-0.029104	0.52915	0.623333	0.647829	-0.131909	7.41106	-0.036726
7.01663	0.549863	0.083025	0.137019	0.061856	0.037251	0.004659	0.036963	-0.074611	0.068233	-0.022118	0.367656	0.414745	0.441825	-0.08475	7.42602	-0.029104
7.0333	0.775608	0.07849	0.142336	0.055081	0.036444	0.006284	0.038911	-0.073954	0.068596	-0.017737	0.261309	0.273078	0.299498	0.007353	7.4497	-0.022118
7.04997	1.07637	0.077518	0.153221	0.051654	0.033918	0.003545	0.037101	-0.073484	0.069543	-0.011407	0.187715	0.174434	0.199858	0.169986	7.48536	-0.017737
7.06663	1.44906	0.084149	0.170551	0.045888	0.0314	0.004003	0.037015	-0.073455	0.067814	-0.012274	0.132628	0.106269	0.132775	0.429427	7.53552	-0.011407
7.0833	1.86164	0.103535	0.192208	0.044356	0.029275	0.002854	0.034826	-0.073879	0.067952	-0.014915	0.093724	0.05721	0.084826	0.802576	7.60332	-0.012274
7.09997	2.27642	0.144893	0.222292	0.041527	0.029177	0.001616	0.031336	-0.074212	0.070567	-0.017725	0.064399	0.020109	0.049486	1.29733	7.68204	-0.014915
7.11663	2.64852	0.222786	0.251893	0.040856	0.02806	-0.001457	0.02936	-0.071245	0.071132	-0.023851	0.040307	-0.007078	0.021806	1.8951	7.76909	-0.017725
7.1333	2.93473	0.347702	0.277587	0.038676	0.0298	-0.002039	0.030662	-0.068642	0.072556	-0.027516	0.021378	-0.029742	-0.000515	2.55466	7.85351	-0.023851
7.14997	3.1069	0.529964	0.301609	0.039392	0.029536	-0.000922	0.03204	-0.058051	0.073981	-0.031802	0.00628	-0.047011	-0.017462	3.20819	7.92621	-0.027516
7.16663	3.14505	0.773956	0.314444	0.038665	0.031252	8.8e-05	0.027314	-0.038132	0.073554	-0.03554	-0.006989	-0.06242	-0.032777	3.77597	7.97759	-0.031802
7.1833	3.05896	1.07551	0.319787	0.039431	0.032121	0.001795	0.025737	0.004748	0.075763	-0.04029	-0.01643	-0.074869	-0.043985	4.18088	8.00271	-0.03554
7.19997	2.86491	1.41809	0.313122	0.041794	0.033017	0.001943	0.023033	0.087512	0.076867	-0.043081	-0.023291	-0.084695	-0.052865	4.38136	8.00023	-0.04029
7.21663	2.59497	1.76703	0.301473	0.0425	0.032868	0.004876	0.023361	0.222349	0.077495	-0.045476	-0.02948	-0.090016	-0.06033	4.35445	7.97194	-0.043081
7.2333	2.28106	2.08685	0.282974	0.043758	0.033442	0.007905	0.021013	0.432793	0.077708	-0.046689	-0.036461	-0.096634	-0.066981	4.1238	7.92208	-0.045476
7.24997	1.9507	2.34164	0.261847	0.045731	0.033252	0.013008	0.020699	0.727842	0.07694	-0.047933	-0.037871	-0.104129	-0.073035	3.7325	7.85884	-0.046689
7.26663	1.62911	2.5031	0.237957	0.049648	0.030875	0.01864	0.019332	1.11425	0.077555	-0.047883	-0.042737	-0.107842	-0.078407	3.23935	7.79153	-0.047933
7.2833	1.33649	2.5594	0.214838	0.050188	0.028429	0.025641	0.018599	1.57663	0.079294	-0.050668	-0.046327	-0.112413	-0.083087	2.70813	7.72342	-0.047883
7.29997	1.08459	2.50534	0.193525	0.051011	0.02906	0.030609	0.015676	2.07866	0.079619	-0.052932	-0.048838	-0.114206	-0.087722	2.18254	7.66556	-0.050668
7.31663	0.872929	2.36276	0.178055	0.053259	0.029627	0.033262	0.015029	2.57666	0.084634	-0.054822	-0.052651	-0.117313	-0.089012	1.70043	7.61571	-0.052932
7.3333	0.698448	2.15167	0.164086	0.055566	0.030301	0.038698	0.013474	3.00424	0.086316	-0.057291	-0.056027	-0.121275	-0.093649	1.28433	7.57409	-0.054822
7.34997	0.561071	1.89833	0.149906	0.054907	0.02978	0.041251	0.013871	3.31086	0.088122	-0.058093	-0.059956	-0.124219	-0.098243	0.94228	7.54605	-0.057291
7.36663	0.454726	1.62818	0.140951	0.054479	0.029958	0.041064	0.013597	3.45933	0.090333	-0.060496	-0.059493	-0.127259	-0.099111	0.670739	7.51959	-0.058093
7.3833	0.373926	1.36398	0.137298	0.057064	0.030773	0.039826	0.013808	3.43854	0.089447	-0.060472	-0.058252	-0.129864	-0.103437	0.464375	7.50296	-0.060496
7.39997	0.313214	1.1177	0.146024	0.056551	0.038308	0.038791	0.012396	3.26181	0.089066	-0.060201	-0.064364	-0.13276	-0.104788	0.310005	7.49226	-0.060472
7.41663	0.267114	0.900558	0.174168	0.063507	0.059793	0.038782	0.011279	2.96297	0.086844	-0.062181	-0.066709	-0.13262	-0.105498	0.19684	7.4835	-0.060201
7.4333	0.233917	0.717081	0.248278	0.085414	0.111001	0.05178	0.011265	2.58755	0.086014	-0.062144	-0.065895	-0.134802	-0.106874	0.116446	7.47891	-0.062181
7.44997	0.210204	0.562678	0.406171	0.148274	0.232452	0.09675	0.012546	2.17752	0.084193	-0.061893	-0.069153	-0.135315	-0.107675	0.059622	7.47478	-0.062144
7.46663	0.190185	0.441704	0.700462	0.285085	0.471803	0.202863	0.013159	1.77309	0.083063	-0.06272	-0.070159	-0.137862	-0.107542	0.017891	7.47442	-0.061893
7.4833	0.178312	0.349711	1.18254	0.548789	0.893048	0.429073	0.011028	1.39993	0.080272	-0.062095	-0.069537	-0.139172	-0.10976	-0.013149	7.4761	-0.06272
7.49997	0.167128	0.277643	1.90184	1.0043	1.55943	0.844132	0.012117	1.07452	0.079858	-0.060357	-0.071204	-0.139338	-0.111124	-0.035204	7.47553	-0.062095
7.51663	0.159632	0.223973	2.87544	1.71412	2.52072	1.52167	0.015352	0.808681	0.07662	-0.059969	-0.070955	-0.139152	-0.111438	-0.05305	7.47584	-0.060357
7.5333	0.155375	0.18403	4.0679	2.71353	3.77109	2.52734	0.015161	0.596656	0.078491	-0.060055	-0.072831	-0.141156	-0.113434	-0.065991	7.47639	-0.059969
7.54997	0.151708	0.153266	5.38235	3.99367	5.23873	3.87454	0.018347	0.435466	0.079288	-0.059734	-0.074341	-0.141479	-0.111541	-0.077829	7.47401	-0.060055
7.56663	0.153002	0.131317	6.67458	5.48056	6.79248	5.51705	0.017594	0.319745	0.077972	-0.058614	-0.074065	-0.140369	-0.110967	-0.083399	7.4762	-0.059734
7.5833	0.15431	0.114077	7.76494	7.02814	8.23477	7.31657	0.018105	0.230845	0.076366	-0.057162	-0.076185	-0.141901	-0.112129	-0.090183	7.47742	-0.058614
7.59997	0.152047	0.103394	8.49228	8.43977	9.3581	9.06227	0.017684	0.164705	0.076336	-0.054632	-0.078186	-0.14329	-0.113309	-0.094319	7.47878	-0.057162
7.61663	0.151785	0.091486	8.74463	9.50543	9.98754	10.5131	0.017307	0.118157	0.075365	-0.055805	-0.075379	-0.144387	-0.113355	-0.097712	7.47954	-0.054632
7.6333	0.152625	0.085943	8.50425	10.0639	10.0382	11.4488	0.015953	0.085363	0.073471	-0.056303	-0.075564	-0.145505	-0.115996	-0.100722	7.481	-0.055805
7.64997	0.152175	0.082237	7.837	10.0451	9.52734	11.7319	0.015495	0.060407	0.072949	-0.056245	-0.076883	-0.144826	-0.116858	-0.100969	7.48285	-0.056303
7.66663	0.153389	0.078223	6.86789	9.48137	8.57276	11.3449	0.015733	0.042142	0.073099	-0.056521	-0.077731	-0.144366	-0.115892	-0.101951	7.48629	-0.056245
7.6833	0.153283	0.073859	5.75276	8.49294	7.34174	10.3949	0.015594	0.030991	0.074345	-0.057085	-0.077231	-0.14441	-0.115647	-0.100402	7.48843	-0.056521
7.69997	0.153629	0.071476	4.63297	7.25144	6.013	9.05593	0.015406	0.02135	0.074691	-0.054303	-0.078907	-0.145773	-0.113881	-0.099796	7.49101	-0.057085
7.71663	0.14984	0.069994	3.60877	5.92983	4.73817	7.53715	0.015317	0.012155	0.073953	-0.055259	-0.080582	-0.145417	-0.114459	-0.100186	7.49248	-0.054303
7.7333	0.146601	0.06765	2.74795	4.67558	3.62137	6.0273	0.014777	0.005658	0.073408	-0.053026	-0.079178	-0.14538	-0.115875	-0.100956	7.49334	-0.055259
7.74997	0.144162	0.06825	2.06722	3.58062	2.70561	4.6594	0.014031	-0.000203	0.072173	-0.055598	-0.082646	-0.144553	-0.116168	-0.101461	7.49761	-0.053026
7.76663	0.143738	0.064875	1.55364	2.68645	2.00214	3.51178	0.012507	-0.004343	0.072689	-0.054385	-0.082595	-0.146701	-0.11803	-0.102158	7.50245	-0.055598
7.7833	0.142288	0.063024	1.18157	1.99582	1.48046	2.60198	0.01169	-0.008028	0.073197	-0.053852	-0.08305	-0.144813	-0.116877	-0.100371	7.51098	-0.054385
7.79997	0.139201	0.058962	0.91759	1.48397	1.10702	1.91474	0.011258	-0.011275	0.074035	-0.054675	-0.083033	-0.147855	-0.116822	-0.094324	7.52578	-0.053852
7.81663	0.134456	0.056443	0.73155	1.1148	0.844442	1.41223	0.011644	-0.012651	0.072054	-0.057052	-0.083351	-0.146852	-0.115166	-0.082874	7.5483	-0.054675
7.8333	0.13273	0.052699	0.597818	0.852503	0.656932	1.05247	0.014574	-0.01198	0.074908	-0.05414	-0.082521	-0.144825	-0.117704	-0.054898	7.59071	-0.057052
7.84997	0.12879	0.049129	0.500535	0.669566	0.52296	0.801184	0.015112	-0.009708	0.074518	-0.053072	-0.08073	-0.144759	-0.118445	0.001882	7.67191	-0.05414
7.86663	0.124873	0.048633	0.425337	0.535767	0.426468	0.623562	0.013498	-0.002114	0.07226	-0.051254	-0.080378	-0.147249	-0.11806	0.10217	7.80886	-0.053072
7.8833	0.120441	0.046707	0.366516	0.439386	0.352635	0.492411	0.015198	0.015224	0.073402	-0.046886	-0.079544	-0.145031	-0.116878	0.267321	8.01808	-0.051254
7.89997	0.114812	0.045211	0.322061	0.367294	0.293604	0.394859	0.017526	0.052089	0.074138	-0.041879	-0.079036	-0.144403	-0.114603	0.515228	8.3071	-0.046886
7.91663	0.113629	0.040156	0.286393	0.309807	0.246664	0.320228	0.022029	0.120188	0.076591	-0.033991	-0.078852	-0.141824	-0.11399	0.852981	8.68163	-0.041879
7.9333	0.110128	0.038925	0.254906	0.263569	0.208047	0.26007	0.02651	0.234882	0.076693	-0.027883	-0.078444	-0.140446	-0.115451	1.27668	9.12123	-0.033991
7.94997	0.108638	0.038377	0.229237	0.228081	0.178223	0.212092	0.032039	0.418162	0.077496	-0.019112	-0.075753	-0.140042	-0.112343	1.76114	9.58775	-0.027883
7.96663	0.108689	0.036364	0.207763	0.195672	0.150549	0.172778	0.036965	0.685566	0.078063	-0.00933	-0.077271	-0.141533	-0.112234	2.26187	10.0347	-0.019112
7.9833	0.10981	0.035305	0.190458	0.170907	0.128339	0.141943	0.042866	1.04427	0.078361	-0.000165	-0.078208	-0.140504	-0.112123	2.7193	10.401	-0.00933
7.99997	0.109561	0.03466	0.177871	0.151287	0.112935	0.112955	0.048782	1.48148	0.077717	0.007841	-0.079052	-0.140954	-0.110841	3.07473	10.633	-0.000165
8.01663	0.114003	0.033706	0.168947	0.133373	0.101518	0.092844	0.056497	1.9707	0.077488	0.013953	-0.07952	-0.141669	-0.111104	3.27168	10.696	0.007841
8.0333	0.118083	0.033588	0.162298	0.118624	0.094169	0.076265	0.073521	2.46565	0.079556	0.024087	-0.080708	-0.141399	-0.109889	3.28398	10.5895	0.013953
8.04997	0.12232	0.034424	0.162999	0.110126	0.090499	0.064292	0.107182	2.90157	0.07906	0.049183	-0.080294	-0.142344	-0.10993	3.12154	10.3356	0.024087
8.06663	0.132635	0.035913	0.165785	0.102912	0.092062	0.053856	0.173265	3.22521	0.078636	0.096655	-0.083458	-0.142561	-0.111757	2.81171	9.97648	0.049183
8.0833	0.147443	0.04027	0.175297	0.09892	0.098725	0.048961	0.291777	3.38387	0.080111	0.193207	-0.084681	-0.142784	-0.113056	2.408	9.56701	0.096655
8.09997	0.165255	0.04398	0.18814	0.098387	0.110998	0.046746	0.492044	3.35563	0.081514	0.356741	-0.086381	-0.144891	-0.114447	1.96817	9.15699	0.193207
8.11663	0.184461	0.050264	0.203943	0.100655	0.125405	0.047105	0.791929	3.15114	0.080334	0.608504	-0.088312	-0.147208	-0.116621	1.5366	8.78777	0.356741
8.1333	0.203212	0.057466	0.220876	0.105537	0.142566	0.0535	1.21088	2.8142	0.080707	0.965075	-0.088864	-0.146391	-0.115711	1.15169	8.47678	0.608504
8.14997	0.216843	0.065871	0.23476	0.108623	0.161867	0.060895	1.74225	2.39298	0.079803	1.42914	-0.090116	-0.149451	-0.115893	0.834229	8.22992	0.965075
8.16663	0.226068	0.072504	0.245321	0.114159	0.17781	0.066951	2.36206	1.95109	0.081572	1.98409	-0.089361	-0.151756	-0.116882	0.585876	8.04571	1.42914
8.1833	0.230326	0.080065	0.250081	0.118074	0.186737	0.071172	3.02052	1.53072	0.079495	2.58437	-0.088992	-0.152301	-0.118986	0.399079	7.91012	1.98409
8.19997	0.227797	0.080537	0.24587	0.119017	0.189287	0.075934	3.64407	1.16051	0.076595	3.16517	-0.089326	-0.15343	-0.120706	0.264825	7.81154	2.58437
8.21663	0.21787	0.080603	0.236054	0.117818	0.182783	0.076094	4.15764	0.85519	0.076964	3.65915	-0.088936	-0.152894	-0.12072	0.167646	7.74461	3.16517
8.2333	0.204922	0.075464	0.222394	0.110722	0.170841	0.074196	4.4838	0.62097	0.075947	3.99288	-0.085602	-0.154381	-0.122991	0.099328	7.69685	3.65915
8.24997	0.187412	0.06898	0.204874	0.103143	0.158307	0.066445	4.58102	0.448615	0.074573	4.12274	-0.085118	-0.153602	-0.124016	0.050033	7.66498	3.99288
8.26663	0.169743	0.061884	0.186428	0.095684	0.140244	0.059528	4.44179	0.325506	0.072165	4.03216	-0.081462	-0.152279	-0.12168	0.016272	7.64082	4.12274
8.2833	0.149382	0.054169	0.171891	0.086251	0.122781	0.049697	4.09561	0.240297	0.072126	3.7429	-0.07973	-0.150244	-0.121277	-0.010998	7.61962	4.03216
8.29997	0.136703	0.046746	0.160822	0.076196	0.108291	0.041059	3.60275	0.180065	0.071061	3.30724	-0.0744	-0.147315	-0.118615	-0.031961	7.60534	3.7429
8.31663	0.127766	0.03818	0.149847	0.068246	0.095288	0.032475	3.03404	0.137849	0.071058	2.79104	-0.065438	-0.144468	-0.115457	-0.043786	7.594	3.30724
8.3333	0.121037	0.032794	0.141359	0.059859	0.086544	0.026925	2.45921	0.104879	0.071223	2.25605	-0.060562	-0.138736	-0.111004	-0.058272	7.58205	2.79104
8.34997	0.115726	0.027787	0.136726	0.056166	0.080231	0.023038	1.93138	0.082182	0.072418	1.75681	-0.051535	-0.132839	-0.104987	-0.072012	7.5751	2.25605
8.36663	0.114146	0.023467	0.134331	0.050746	0.075955	0.018552	1.47936	0.064234	0.071454	1.32567	-0.045819	-0.12542	-0.097592	-0.079189	7.56583	1.75681
8.3833	0.111449	0.020131	0.130025	0.049436	0.071209	0.016463	1.11796	0.05044	0.071822	0.974838	-0.036314	-0.115853	-0.091707	-0.084853	7.56253	1.32567
8.39997	0.109709	0.018015	0.126577	0.045678	0.06827	0.014331	0.841756	0.037671	0.070741	0.704269	-0.026844	-0.106138	-0.082164	-0.090903	7.55929	0.974838
8.41663	0.107385	0.016327	0.121802	0.044058	0.066247	0.014208	0.639634	0.031077	0.069163	0.505476	-0.020915	-0.097548	-0.072659	-0.094607	7.5558	0.704269
8.4333	0.102921	0.015495	0.117625	0.043044	0.064008	0.015253	0.49335	0.027068	0.069963	0.362115	-0.01388	-0.088234	-0.060834	-0.097151	7.55353	0.505476
8.44997	0.099846	0.014344	0.116073	0.040346	0.058818	0.013725	0.392163	0.025035	0.071038	0.25881	-0.010615	-0.082151	-0.050536	-0.09814	7.55382	0.362115
8.46663	0.097022	0.01016	0.110099	0.038117	0.053251	0.011361	0.320567	0.021812	0.070676	0.187192	-0.012364	-0.073967	-0.042883	-0.103291	7.55171	0.25881
8.4833	0.093754	0.005346	0.105787	0.034358	0.049123	0.010055	0.269037	0.019536	0.073154	0.135417	-0.015144	-0.070161	-0.037719	-0.100889	7.55251	0.187192
8.49997	0.091066	0.005407	0.102187	0.03107	0.045003	0.007806	0.235305	0.019583	0.0723	0.098478	-0.022656	-0.069482	-0.034725	-0.103532	7.55109	0.135417
8.51663	0.088936	0.001515	0.097584	0.028727	0.042389	0.004684	0.20736	0.023432	0.071802	0.068058	-0.028327	-0.070895	-0.034523	-0.102765	7.5529	0.098478
8.5333	0.090317	0.00057	0.094715	0.025069	0.04047	0.002618	0.18854	0.026804	0.07102	0.048178	-0.035703	-0.07544	-0.035196	-0.103961	7.5552	0.068058
8.54997	0.089867	-0.001891	0.092556	0.022678	0.037528	0.001352	0.173958	0.030134	0.074355	0.030642	-0.042301	-0.080527	-0.040875	-0.102571	7.55054	0.048178
8.56663	0.089604	-0.003857	0.090043	0.022113	0.033434	-0.000787	0.161153	0.033796	0.071823	0.015514	-0.048479	-0.08719	-0.046376	-0.100831	7.55243	0.030642
8.5833	0.086348	-0.003646	0.088052	0.018747	0.031459	-0.001943	0.149189	0.036736	0.072533	0.003942	-0.051952	-0.094137	-0.049149	-0.101216	7.55286	0.015514
8.59997	0.086714	-0.003933	0.087903	0.017201	0.030762	-0.002303	0.143213	0.038471	0.07374	-0.005278	-0.052373	-0.102262	-0.058296	-0.101206	7.55353	0.003942
8.61663	0.088061	-0.005476	0.085773	0.013433	0.028342	-0.003232	0.137459	0.040755	0.074841	-0.010067	-0.05043	-0.108248	-0.065159	-0.10303	7.55303	-0.005278
8.6333	0.088428	-0.00606	0.084548	0.0127	0.02797	-0.005485	0.132109	0.043076	0.072198	-0.017507	-0.041425	-0.110286	-0.070235	-0.102765	7.55266	-0.010067
8.64997	0.087871	-0.006047	0.08709	0.009806	0.028045	-0.008594	0.127435	0.040892	0.074299	-0.022739	-0.030678	-0.109075	-0.07162	-0.10205	7.55291	-0.017507
8.66663	0.086995	-0.007214	0.088936	0.008276	0.028827	-0.00881	0.123388	0.042577	0.073229	-0.025709	-0.016886	-0.105232	-0.069674	-0.101333	7.55353	-0.022739
8.6833	0.088324	-0.007296	0.08861	0.008366	0.028057	-0.009028	0.119213	0.040378	0.072171	-0.028647	-0.003201	-0.095899	-0.065221	-0.100466	7.55446	-0.025709
8.69997	0.090827	-0.009506	0.091039	0.006373	0.028397	-0.008994	0.118866	0.035559	0.072326	-0.032259	0.012182	-0.083994	-0.054259	-0.099596	7.5562	-0.028647
8.71663	0.092608	-0.009974	0.094735	0.004733	0.032034	-0.011408	0.113831	0.03066	0.071142	-0.034221	0.026116	-0.070206	-0.042167	-0.101132	7.55938	-0.032259
8.7333	0.095351	-0.010543	0.099701	0.003615	0.031998	-0.011888	0.108871	0.027897	0.071561	-0.036586	0.037606	-0.05375	-0.029067	-0.101187	7.56004	-0.034221
8.74997	0.101133	-0.012317	0.105296	0.004282	0.033185	-0.01312	0.107451	0.025473	0.072428	-0.039091	0.045762	-0.039602	-0.012229	-0.099622	7.56105	-0.036586
8.76663	0.106563	-0.013605	0.108748	0.007051	0.036639	-0.013392	0.103577	0.023694	0.071083	-0.038479	0.046256	-0.024549	0.001229	-0.10067	7.56433	-0.039091
8.7833	0.111105	-0.01142	0.115519	0.006516	0.042979	-0.014073	0.097903	0.019187	0.069648	-0.038149	0.041736	-0.015234	0.015038	-0.098559	7.56461	-0.038479
8.79997	0.114017	-0.011572	0.123423	0.006579	0.046862	-0.012679	0.095123	0.015691	0.068324	-0.039355	0.036983	-0.007604	0.025391	-0.09886	7.56449	-0.038149
8.81663	0.116527	-0.012548	0.126046	0.007573	0.051246	-0.012803	0.091649	0.013954	0.071633	-0.041748	0.024271	-0.007444	0.031458	-0.097173	7.56742	-0.039355
8.8333	0.116456	-0.014715	0.130794	0.011347	0.055119	-0.011547	0.089203	0.012314	0.071225	-0.042371	0.009637	-0.011139	0.029346	-0.096882	7.57011	-0.041748
8.84997	0.116038	-0.01601	0.129847	0.011318	0.057319	-0.010493	0.084793	0.009687	0.07134	-0.04172	-0.007627	-0.02045	0.02282	-0.094834	7.57073	-0.042371
8.86663	0.113049	-0.014399	0.129593	0.013662	0.057654	-0.008073	0.081696	0.007808	0.071136	-0.041212	-0.021377	-0.032274	0.013099	-0.095167	7.57209	-0.04172
8.8833	0.109793	-0.015207	0.125771	0.014011	0.056996	-0.009098	0.080051	0.00742	0.07131	-0.037992	-0.033282	-0.047135	-0.000141	-0.093148	7.57459	-0.041212
8.89997	0.103024	-0.016551	0.121808	0.013719	0.05134	-0.009821	0.078911	0.00576	0.071112	-0.03279	-0.044984	-0.062809	-0.015287	-0.092902	7.5743	-0.037992
8.91663	0.096206	-0.017814	0.116338	0.012988	0.047703	-0.008586	0.078202	0.007076	0.070552	-0.035315	-0.054627	-0.076687	-0.029188	-0.093268	7.57516	-0.03279
8.9333	0.08853	-0.019526	0.108621	0.012347	0.044093	-0.007847	0.078594	0.00885	0.071245	-0.032095	-0.065653	-0.089736	-0.044085	-0.092084	7.57452	-0.035315
8.94997	0.082034	-0.020777	0.10468	0.01439	0.039498	-0.009561	0.082526	0.003807	0.073217	-0.027388	-0.07308	-0.10365	-0.05749	-0.090017	7.57696	-0.032095
8.96663	0.076143	-0.022667	0.101062	0.012026	0.033397	-0.011615	0.091591	0.002314	0.074805	-0.019124	-0.078734	-0.114898	-0.070406	-0.091496	7.57822	-0.027388
8.9833	0.070519	-0.02424	0.094782	0.010244	0.029283	-0.013739	0.10105	0.003509	0.075568	-0.00703	-0.084488	-0.123935	-0.079936	-0.093749	7.57551	-0.019124
8.99997	0.06761	-0.025563	0.088529	0.009565	0.026251	-0.017386	0.114209	0.004326	0.074314	0.007528	-0.089091	-0.130001	-0.088048	-0.092073	7.5772	-0.00703
9.01663	0.067127	-0.028303	0.086094	0.009242	0.02224	-0.018986	0.130994	0.005599	0.075069	0.023018	-0.09134	-0.135331	-0.095104	-0.090999	7.57947	0.007528
9.0333	0.065102	-0.029179	0.083206	0.008261	0.019693	-0.019956	0.147757	0.00372	0.072707	0.044527	-0.091676	-0.140383	-0.099302	-0.093244	7.58007	0.023018
9.04997	0.063655	-0.028944	0.084038	0.007579	0.02026	-0.021916	0.164198	0.003885	0.074096	0.059562	-0.092139	-0.143488	-0.103163	-0.092935	7.5788	0.044527
9.06663	0.062317	-0.028238	0.082544	0.005929	0.015213	-0.021263	0.183483	0.002973	0.072426	0.075649	-0.095655	-0.146945	-0.107393	-0.094716	7.57758	0.059562
9.0833	0.061409	-0.029826	0.081755	0.007216	0.01479	-0.023108	0.195623	0.001357	0.073639	0.092059	-0.096961	-0.149396	-0.108719	-0.09242	7.57886	0.075649
9.09997	0.060358	-0.028146	0.078185	0.006604	0.011821	-0.023792	0.206623	2.1e-05	0.072253	0.105284	-0.096461	-0.150885	-0.110228	-0.093145	7.57927	0.092059
9.11663	0.059712	-0.02837	0.075981	0.003163	0.009977	-0.025471	0.216289	-0.000353	0.072594	0.115513	-0.097219	-0.151415	-0.112013	-0.093138	7.5808	0.105284
9.1333	0.058053	-0.028877	0.073829	0.00189	0.008714	-0.025924	0.218091	-0.000585	0.073987	0.119728	-0.096737	-0.152054	-0.110989	-0.091092	7.57952	0.115513
9.14997	0.05312	-0.033105	0.071584	-0.001258	0.00418	-0.027719	0.212709	0.000543	0.072148	0.12203	-0.097566	-0.151612	-0.111278	-0.090987	7.58072	0.119728
9.16663	0.051106	-0.031804	0.072828	0.000588	0.001053	-0.026346	0.204074	-0.002136	0.074454	0.119023	-0.097678	-0.149082	-0.109046	-0.091411	7.58425	0.12203
9.1833	0.049582	-0.034503	0.070426	-0.000463	-7.5e-05	-0.028144	0.196262	-0.002301	0.073963	0.111373	-0.096262	-0.148202	-0.109274	-0.090672	7.58588	0.119023
9.19997	0.050016	-0.034996	0.071395	0.00046	-0.002705	-0.027137	0.184542	-0.003281	0.071756	0.103519	-0.095117	-0.147504	-0.109279	-0.090103	7.58583	0.111373
9.21663	0.050062	-0.036434	0.070166	-0.000863	-0.006438	-0.028439	0.170309	-0.003834	0.073866	0.092805	-0.09498	-0.146094	-0.107633	-0.088792	7.58624	0.103519
9.2333	0.051073	-0.034927	0.068167	-0.002833	-0.005226	-0.028168	0.159165	-0.00351	0.074079	0.082618	-0.095357	-0.146478	-0.106186	-0.089151	7.58804	0.092805
9.24997	0.052146	-0.03509	0.067417	-0.003548	-0.006699	-0.030419	0.14735	-0.003977	0.074122	0.071331	-0.09309	-0.146405	-0.105689	-0.087901	7.58628	0.082618
9.26663	0.052998	-0.034404	0.069111	-0.003961	-0.007796	-0.031303	0.132973	-0.0033	0.073495	0.059797	-0.09505	-0.148357	-0.102722	-0.085954	7.58702	0.071331
9.2833	0.053961	-0.034631	0.06802	-0.00325	-0.009241	-0.034655	0.122487	-0.002976	0.073026	0.048276	-0.098757	-0.14828	-0.104355	-0.086255	7.58942	0.059797
9.29997	0.054549	-0.035662	0.0676	-0.004091	-0.010605	-0.036417	0.110322	-0.002353	0.071904	0.040309	-0.099037	-0.149064	-0.105245	-0.087283	7.59062	0.048276
9.31663	0.058031	-0.037676	0.067175	-0.003868	-0.010438	-0.035001	0.102186	-0.00143	0.074511	0.029589	-0.100166	-0.149144	-0.102362	-0.085376	7.59038	0.040309
9.3333	0.062726	-0.036993	0.067742	-0.004585	-0.008723	-0.035535	0.093912	-1.7e-05	0.074803	0.021163	-0.101535	-0.14906	-0.103835	-0.085987	7.58785	0.029589
9.34997	0.069443	-0.037638	0.065708	-0.002882	-0.008508	-0.034962	0.086435	-0.001581	0.073576	0.013282	-0.099728	-0.151236	-0.105374	-0.08429	7.5898	0.021163
9.36663	0.076922	-0.037207	0.065637	-0.002877	-0.009488	-0.034345	0.078304	-0.000996	0.074632	0.007976	-0.099865	-0.150702	-0.107993	-0.084315	7.59149	0.013282
9.3833	0.082252	-0.037723	0.066024	-0.004271	-0.009636	-0.035389	0.072424	-0.001345	0.075364	0.001665	-0.101229	-0.151038	-0.108875	-0.082859	7.59384	0.007976
9.39997	0.087519	-0.035323	0.065949	-0.003452	-0.008455	-0.036825	0.066683	0.00021	0.074062	-0.00194	-0.101573	-0.148878	-0.108094	-0.083394	7.5937	0.001665
9.41663	0.092582	-0.035179	0.065014	-0.000949	-0.009969	-0.036907	0.062176	0.000464	0.073746	-0.005246	-0.100503	-0.150325	-0.109062	-0.084354	7.59255	-0.00194
9.4333	0.094723	-0.036918	0.062987	-0.0015	-0.010589	-0.036296	0.06011	0.000485	0.076212	-0.008877	-0.101267	-0.15001	-0.10818	-0.084002	7.59174	-0.005246
9.44997	0.098159	-0.033582	0.065326	-0.000948	-0.008028	-0.039261	0.056482	-0.00091	0.074358	-0.012949	-0.099272	-0.147626	-0.108205	-0.083817	7.59194	-0.008877
9.46663	0.098481	-0.032502	0.065784	-0.000909	-0.0085	-0.037332	0.053575	0.000213	0.076734	-0.015061	-0.098949	-0.149399	-0.108376	-0.082582	7.59163	-0.012949
9.4833	0.098151	-0.027477	0.063909	-0.00062	-0.007745	-0.036972	0.050446	0.000761	0.077171	-0.018899	-0.09801	-0.147988	-0.109444	-0.083785	7.5932	-0.015061
9.49997	0.094649	-0.024208	0.064038	-0.001883	-0.010558	-0.037485	0.048494	0.00188	0.075254	-0.021455	-0.096135	-0.149215	-0.109028	-0.084424	7.59464	-0.018899
9.51663	0.089562	-0.019506	0.062403	-0.002738	-0.009383	-0.038384	0.043589	0.004459	0.074077	-0.022153	-0.093759	-0.148119	-0.107287	-0.084486	7.59445	-0.021455
9.5333	0.086051	-0.01506	0.06033	-0.00196	-0.010936	-0.037482	0.042849	0.004815	0.074885	-0.024451	-0.086848	-0.14864	-0.106631	-0.083997	7.59737	-0.022153
9.54997	0.080468	-0.011134	0.057603	-0.00159	-0.011811	-0.038152	0.040005	0.000677	0.076308	-0.027236	-0.070441	-0.146656	-0.104852	-0.082299	7.59708	-0.024451
9.56663	0.078049	-0.006217	0.055688	-0.00252	-0.012343	-0.037712	0.038095	0.003575	0.07708	-0.027367	-0.030915	-0.145996	-0.106624	-0.082933	7.59659	-0.027236
9.5833	0.074417	-0.001433	0.054027	-0.003006	-0.011781	-0.038694	0.037526	0.002244	0.079706	-0.027875	0.064488	-0.140879	-0.104873	-0.080392	7.59744	-0.027367
9.59997	0.070145	0.001977	0.052397	-0.004209	-0.0148	-0.038118	0.03595	0.001705	0.078379	-0.028798	0.280338	-0.126965	-0.0991	-0.079517	7.599	-0.027875
9.61663	0.067366	0.004754	0.051906	-0.004631	-0.016793	-0.038624	0.034558	0.000539	0.077289	-0.030731	0.729963	-0.093739	-0.086679	-0.076581	7.59973	-0.028798
9.6333	0.063323	0.007634	0.051803	-0.004385	-0.020188	-0.039285	0.034073	0.000935	0.078833	-0.031511	1.5817	-0.014035	-0.049002	-0.080292	7.59802	-0.030731
9.64997	0.060958	0.006411	0.049368	-0.007099	-0.02003	-0.040896	0.035183	0.001526	0.079806	-0.032495	3.03784	0.171879	0.036784	-0.079001	7.59954	-0.031511
9.66663	0.058877	0.005098	0.049122	-0.009457	-0.019934	-0.042049	0.035194	0.003662	0.079386	-0.033715	5.31158	0.561814	0.232401	-0.076508	7.60055	-0.032495
9.6833	0.060135	0.004218	0.046695	-0.00959	-0.022116	-0.042402	0.037187	0.005071	0.077443	-0.032304	8.58442	1.30517	0.638317	-0.074887	7.60146	-0.033715
9.69997	0.059013	0.000329	0.04679	-0.009878	-0.022321	-0.044953	0.03505	0.004038	0.075965	-0.033612	12.9982	2.59584	1.40908	-0.075877	7.60165	-0.032304
9.71663	0.057307	-0.000932	0.048059	-0.011751	-0.022738	-0.045521	0.033315	0.00301	0.075964	-0.035313	18.6311	4.63301	2.73663	-0.076862	7.60195	-0.033612
9.7333	0.055533	-0.00439	0.047194	-0.012957	-0.022452	-0.044923	0.031012	0.002492	0.0765	-0.034871	25.4703	7.60452	4.81846	-0.074679	7.60217	-0.035313
9.74997	0.054355	-0.00597	0.050021	-0.012946	-0.023604	-0.046337	0.031216	0.003884	0.0782	-0.035527	33.3441	11.6524	7.84161	-0.072524	7.60331	-0.034871
9.76663	0.055169	-0.009229	0.048064	-0.013433	-0.024698	-0.045659	0.030599	0.004638	0.078324	-0.036841	41.8735	16.8746	11.9524	-0.0727	7.60466	-0.035527
9.7833	0.052577	-0.011667	0.047659	-0.014258	-0.026247	-0.047771	0.028773	0.003418	0.076802	-0.035381	50.4718	23.2744	17.2418	-0.072924	7.60565	-0.036841
9.79997	0.052662	-0.012732	0.051919	-0.013234	-0.024877	-0.047857	0.028542	0.0041	0.074975	-0.03529	58.4365	30.7181	23.7082	-0.070189	7.60522	-0.035381
9.81663	0.052313	-0.01564	0.051316	-0.011272	-0.025313	-0.047162	0.03027	0.003297	0.076143	-0.036124	65.0509	38.8863	31.1951	-0.069748	7.60458	-0.03529
9.8333	0.052847	-0.016973	0.053691	-0.014407	-0.02589	-0.047892	0.029325	0.003402	0.076914	-0.036615	69.7287	47.2506	39.3582	-0.068468	7.60354	-0.036124
9.84997	0.053577	-0.018459	0.053753	-0.01545	-0.027061	-0.048321	0.029832	0.006559	0.077547	-0.037159	72.1083	55.1465	47.6461	-0.06892	7.60342	-0.036615
9.86663	0.053047	-0.019395	0.055507	-0.015857	-0.026527	-0.046175	0.028514	0.00641	0.076915	-0.036868	72.0986	61.8739	55.3909	-0.068974	7.60449	-0.037159
9.8833	0.05397	-0.020304	0.057515	-0.014231	-0.026697	-0.047358	0.027137	0.006347	0.07902	-0.036376	69.8558	66.8339	61.899	-0.068531	7.60436	-0.036868
9.89997	0.056588	-0.021365	0.059333	-0.013658	-0.024933	-0.046452	0.026063	0.005245	0.077931	-0.03641	65.7406	69.6199	66.5913	-0.067574	7.60493	-0.036376
9.91663	0.056843	-0.020922	0.06245	-0.013916	-0.026635	-0.047185	0.027248	0.008259	0.077767	-0.037086	60.2267	70.0853	69.0903	-0.067319	7.60699	-0.03641
9.9333	0.05827	-0.023283	0.065399	-0.016373	-0.025572	-0.047082	0.027737	0.008978	0.078206	-0.037519	53.8286	68.3372	69.2878	-0.068698	7.60718	-0.037086
9.94997	0.060822	-0.021656	0.068735	-0.016754	-0.026627	-0.049248	0.026231	0.009113	0.076494	-0.037193	47.0347	64.6858	67.315	-0.067396	7.60558	-0.037519
9.96663	0.063975	-0.021772	0.071553	-0.016395	-0.027308	-0.050779	0.026534	0.007665	0.077212	-0.037229	40.2536	59.5715	63.5002	-0.06745	7.6059	-0.037193
9.9833	0.066152	-0.020266	0.073432	-0.016572	-0.0265	-0.048956	0.02547	0.010094	0.075924	-0.03672	33.8118	53.4892	58.2935	-0.067707	7.60848	-0.037229
9.99997	0.070889	-0.021278	0.076634	-0.014659	-0.023963	-0.049846	0.024809	0.008593	0.077392	-0.038499	27.9269	46.9224	52.1843	-0.067995	7.60814	-0.03672
10.0166	0.078062	-0.020387	0.082241	-0.01435	-0.022771	-0.049525	0.023272	0.006331	0.075929	-0.037811	22.7311	40.2936	45.6497	-0.068035	7.60929	-0.038499
10.0333	0.084945	-0.019193	0.084378	-0.012547	-0.023397	-0.048638	0.023865	0.008116	0.074966	-0.039516	18.2761	33.9355	39.1021	-0.06591	7.60946	-0.037811
10.05	0.088929	-0.016385	0.090754	-0.010984	-0.019415	-0.049143	0.023074	0.007805	0.075507	-0.040488	14.5546	28.0904	32.8586	-0.064064	7.60889	-0.039516
10.0666	0.092772	-0.011592	0.093904	-0.009224	-0.01736	-0.047246	0.022996	0.008427	0.077408	-0.040593	11.5115	22.8933	27.1439	-0.061735	7.61127	-0.040488
10.0833	0.100058	-0.00887	0.098469	-0.009635	-0.014633	-0.048467	0.02321	0.006404	0.075343	-0.040298	9.07371	18.4206	22.0875	-0.061785	7.6145	-0.040593
10.1	0.104581	-0.006644	0.102896	-0.006289	-0.016385	-0.047793	0.022592	0.003544	0.074697	-0.041003	7.14788	14.6643	17.7498	-0.060019	7.61416	-0.040298
10.1166	0.110783	-0.005343	0.107026	-0.003282	-0.014151	-0.047236	0.022364	0.002538	0.073963	-0.038257	5.65172	11.5847	14.1209	-0.059741	7.61126	-0.041003
10.1333	0.116108	-0.000377	0.111355	-0.001403	-0.013775	-0.04704	0.022995	0.002589	0.075895	-0.040165	4.49766	9.10916	11.1528	-0.05832	7.61303	-0.038257
10.15	0.120418	0.002423	0.114362	-0.001507	-0.012522	-0.045446	0.023338	0.001694	0.074883	-0.039788	3.60834	7.15309	8.77335	-0.057346	7.61256	-0.040165
10.1666	0.12194	0.003998	0.118388	0.001454	-0.012947	-0.045669	0.02043	0.0001	0.07485	-0.040997	2.92524	5.62788	6.89497	-0.056251	7.61282	-0.039788
10.1833	0.123615	0.00753	0.120522	0.004496	-0.012858	-0.046584	0.02235	0.001745	0.074996	-0.041291	2.39779	4.4516	5.43248	-0.055806	7.6109	-0.040997
10.2	0.126455	0.010376	0.120417	0.006236	-0.014829	-0.0484	0.021309	0.003946	0.075311	-0.038933	1.98782	3.5494	4.3071	-0.055749	7.60913	-0.041291
10.2166	0.129198	0.012209	0.120913	0.007554	-0.014098	-0.04787	0.022276	0.001612	0.076611	-0.0384	1.66424	2.8558	3.44157	-0.054978	7.60935	-0.038933
10.2333	0.129354	0.015093	0.123434	0.010223	-0.01583	-0.046023	0.022736	0.000184	0.074409	-0.038952	1.40715	2.32432	2.78016	-0.054477	7.61067	-0.0384
10.25	0.131696	0.016397	0.123415	0.01018	-0.015935	-0.049435	0.02333	0.000255	0.074955	-0.037152	1.19574	1.91194	2.27111	-0.054178	7.61003	-0.038952
10.2666	0.134249	0.02024	0.126469	0.011259	-0.016436	-0.048741	0.024011	-0.001096	0.076014	-0.037157	1.0212	1.58708	1.87516	-0.053776	7.6096	-0.037152
10.2833	0.135707	0.02333	0.128218	0.012206	-0.01854	-0.051635	0.023355	-0.001844	0.076708	-0.03698	0.876333	1.3286	1.56525	-0.055328	7.61045	-0.037157
10.3	0.138791	0.026001	0.128225	0.014297	-0.01712	-0.05215	0.022408	0.001201	0.076073	-0.037521	0.753452	1.1205	1.31856	-0.052952	7.61142	-0.03698
10.3166	0.139279	0.026566	0.131627	0.017652	-0.018334	-0.05118	0.021206	0.002032	0.076048	-0.036191	0.646219	0.948069	1.11719	-0.053007	7.60954	-0.037521
10.3333	0.140362	0.028771	0.134065	0.021036	-0.018899	-0.050205	0.023394	0.002982	0.075287	-0.036462	0.556804	0.804665	0.952977	-0.052519	7.61054	-0.036191
10.35	0.143168	0.033283	0.134303	0.020365	-0.017472	-0.04855	0.022503	0.001027	0.076126	-0.035434	0.478231	0.68295	0.813199	-0.053119	7.60989	-0.036462
10.3666	0.145466	0.033701	0.136989	0.021061	-0.015959	-0.048769	0.022454	-0.000262	0.076171	-0.036821	0.410508	0.579699	0.694776	-0.051793	7.61138	-0.035434
10.3833	0.145753	0.03608	0.139165	0.022446	-0.014312	-0.049115	0.022281	0.000484	0.076867	-0.034912	0.353389	0.489659	0.595375	-0.05165	7.61127	-0.036821
10.4	0.145799	0.036068	0.139285	0.024148	-0.013535	-0.049051	0.019231	0.001167	0.075283	-0.036349	0.301477	0.414634	0.506802	-0.051242	7.61346	-0.034912
10.4166	0.146918	0.038586	0.139837	0.023748	-0.011173	-0.050033	0.019975	0.003127	0.076981	-0.036689	0.258252	0.348599	0.436163	-0.048675	7.61047	-0.036349
10.4333	0.14897	0.044321	0.139585	0.024916	-0.00925	-0.051266	0.019768	0.004533	0.076778	-0.036502	0.222587	0.293713	0.370998	-0.048927	7.61014	-0.036689
10.45	0.151332	0.04128	0.140564	0.024479	-0.00563	-0.050789	0.018412	0.002503	0.075931	-0.036532	0.187044	0.243353	0.315088	-0.049168	7.61099	-0.036502
10.4666	0.150601	0.039835	0.140083	0.02468	-0.001447	-0.050879	0.021153	-0.000341	0.07444	-0.035614	0.158674	0.198319	0.264258	-0.046737	7.61109	-0.036532
10.4833	0.150277	0.040071	0.140825	0.025008	0.001149	-0.049554	0.021646	-0.000615	0.073396	-0.033869	0.132113	0.158248	0.224842	-0.0461	7.61337	-0.035614
10.5	0.15034	0.040792	0.140825	0.025431	0.005853	-0.050004	0.022901	-0.001349	0.0736	-0.033468	0.109593	0.12557	0.18803	-0.047395	7.61382	-0.033869
10.5166	0.150499	0.04063	0.141673	0.024218	0.014046	-0.051729	0.021213	-0.001054	0.07211	-0.033304	0.089967	0.097759	0.156484	-0.046932	7.61162	-0.033468
10.5333	0.149727	0.039467	0.139346	0.025525	0.017055	-0.0505	0.021723	3.2e-05	0.072986	-0.031169	0.07356	0.073486	0.128953	-0.044754	7.61139	-0.033304
10.55	0.148109	0.038449	0.137748	0.025913	0.021152	-0.050056	0.021548	-0.001149	0.073651	-0.02939	0.058738	0.052286	0.105665	-0.043963	7.61199	-0.031169
10.5666	0.148365	0.038146	0.134874	0.025314	0.024931	-0.049095	0.020729	-0.000439	0.071135	-0.029435	0.045939	0.0343	0.085503	-0.042707	7.61194	-0.02939
10.5833	0.145339	0.03907	0.131644	0.024803	0.028658	-0.04757	0.021402	0.000307	0.073099	-0.028974	0.034291	0.018023	0.066712	-0.042674	7.61157	-0.029435
10.6	0.143475	0.037222	0.128144	0.023787	0.033069	-0.046755	0.023434	-0.001075	0.072865	-0.026558	0.025319	0.002604	0.051667	-0.042959	7.61306	-0.028974
10.6166	0.138793	0.033327	0.124477	0.023838	0.037527	-0.047953	0.021795	-0.001512	0.071623	-0.025347	0.016831	-0.012697	0.040103	-0.042663	7.61141	-0.026558
10.6333	0.133793	0.032608	0.119472	0.020621	0.038197	-0.046424	0.021286	-0.000291	0.072788	-0.023289	0.008994	-0.021554	0.026837	-0.041177	7.6108	-0.025347
10.65	0.12839	0.02837	0.115694	0.018686	0.040142	-0.043771	0.021954	0.000338	0.074358	-0.020371	0.003477	-0.030884	0.01392	-0.04036	7.61068	-0.023289
10.6666	0.12356	0.024348	0.108713	0.015531	0.041607	-0.043966	0.022708	0.001949	0.071536	-0.017651	-0.002244	-0.038567	0.00616	-0.040857	7.61086	-0.020371
10.6833	0.116822	0.018419	0.101671	0.012672	0.045706	-0.041888	0.023281	0.002437	0.072837	-0.015994	-0.007309	-0.044828	-0.002381	-0.040169	7.61049	-0.017651
10.7	0.109786	0.015267	0.095121	0.012484	0.044954	-0.040896	0.024216	-7.2e-05	0.074888	-0.012955	-0.008592	-0.052539	-0.008313	-0.040145	7.6106	-0.015994
10.7166	0.104728	0.010807	0.089702	0.008016	0.046214	-0.039273	0.024403	0.000551	0.074197	-0.010379	-0.011669	-0.059904	-0.014388	-0.039171	7.60862	-0.012955
10.7333	0.10129	0.006728	0.084714	0.005977	0.047329	-0.038824	0.025423	-0.000158	0.073478	-0.007824	-0.012568	-0.061262	-0.019447	-0.036498	7.60853	-0.010379
10.75	0.096772	0.002538	0.081656	0.002336	0.046902	-0.03978	0.025402	0.000804	0.073201	-0.003422	-0.009919	-0.063049	-0.021795	-0.038562	7.60756	-0.007824
10.7666	0.093896	0.000363	0.07636	-0.000348	0.044176	-0.0386	0.025513	-0.000229	0.073196	-0.001995	-0.006264	-0.064832	-0.024396	-0.037976	7.60733	-0.003422
10.7833	0.089397	-0.004357	0.072019	-0.002404	0.046892	-0.03638	0.024208	-0.002216	0.073353	-0.000444	-0.001529	-0.066271	-0.026998	-0.036106	7.60636	-0.001995
10.8	0.087891	-0.005979	0.067814	-0.005095	0.047551	-0.036492	0.025369	-0.002339	0.074629	0.003635	0.007226	-0.06677	-0.026195	-0.037414	7.60554	-0.000444
10.8166	0.088235	-0.009898	0.066353	-0.006185	0.049931	-0.034865	0.025264	-0.004125	0.074514	0.008541	0.019246	-0.063617	-0.025127	-0.036172	7.60451	0.003635
10.8333	0.084069	-0.013981	0.064129	-0.008196	0.049	-0.033905	0.025582	-0.003077	0.075283	0.01053	0.0357	-0.059182	-0.021877	-0.034206	7.60534	0.008541
10.85	0.081211	-0.016021	0.063193	-0.01164	0.05083	-0.031739	0.02486	-0.001297	0.075667	0.013704	0.055461	-0.050969	-0.016404	-0.032972	7.60735	0.01053
10.8666	0.08094	-0.019553	0.06296	-0.01468	0.050079	-0.033028	0.026623	-0.001736	0.0767	0.018641	0.079825	-0.041614	-0.009779	-0.033681	7.60607	0.013704
10.8833	0.077111	-0.021814	0.059477	-0.018519	0.050994	-0.032116	0.02674	-0.000406	0.076789	0.022763	0.106412	-0.027362	-0.001117	-0.033053	7.60712	0.018641
10.9	0.074907	-0.024373	0.057852	-0.019047	0.048866	-0.029194	0.024086	-0.001094	0.076499	0.027523	0.140855	-0.008408	0.015178	-0.031723	7.60644	0.022763
10.9166	0.075125	-0.026016	0.0573	-0.02096	0.048889	-0.026549	0.023641	-0.002137	0.076097	0.031618	0.177754	0.014891	0.032763	-0.031978	7.60687	0.027523
10.9333	0.073142	-0.027778	0.05748	-0.022863	0.048108	-0.027961	0.022657	-0.00248	0.078701	0.03547	0.222551	0.042372	0.05543	-0.030552	7.60471	0.031618
10.95	0.072039	-0.0308	0.056176	-0.02384	0.046371	-0.028927	0.02358	-0.003609	0.078042	0.041284	0.271011	0.078014	0.085551	-0.02899	7.60414	0.03547
10.9666	0.072774	-0.032501	0.052538	-0.024174	0.04448	-0.027832	0.025623	-0.003886	0.079589	0.047166	0.320111	0.117177	0.121736	-0.030265	7.60272	0.041284
10.9833	0.071116	-0.03497	0.050524	-0.027034	0.041635	-0.028733	0.026074	-0.003492	0.079438	0.050811	0.372045	0.167468	0.165021	-0.027786	7.60341	0.047166
11	0.070012	-0.036019	0.049384	-0.027564	0.037673	-0.029221	0.025667	-0.003036	0.080909	0.055132	0.420098	0.221532	0.216341	-0.027756	7.60459	0.050811
11.0166	0.068203	-0.037392	0.051015	-0.029533	0.03399	-0.030445	0.024087	-0.004402	0.081244	0.05945	0.458029	0.28005	0.273749	-0.028473	7.60226	0.055132
11.0333	0.065816	-0.040388	0.049789	-0.030529	0.02972	-0.028708	0.023502	-0.00291	0.08399	0.067121	0.486535	0.341213	0.335322	-0.026911	7.60119	0.05945
11.05	0.064052	-0.041993	0.050067	-0.031262	0.028381	-0.029479	0.023485	-0.001102	0.084886	0.071748	0.502953	0.399812	0.397545	-0.027305	7.5999	0.067121
11.0666	0.066324	-0.040824	0.049981	-0.034071	0.026579	-0.031627	0.024619	-0.002783	0.087082	0.076452	0.506439	0.456909	0.460944	-0.02525	7.60296	0.071748
11.0833	0.066201	-0.040145	0.047719	-0.034747	0.023791	-0.031161	0.025269	-0.002438	0.090732	0.081818	0.495319	0.501931	0.519742	-0.023508	7.60168	0.076452
11.1	0.064824	-0.040805	0.048163	-0.034426	0.022492	-0.030872	0.022732	-0.000688	0.090104	0.085732	0.467329	0.534415	0.5693	-0.022465	7.60273	0.081818
11.1166	0.064249	-0.04092	0.048593	-0.036801	0.018722	-0.031972	0.022181	-0.001498	0.092408	0.09139	0.428304	0.554131	0.603587	-0.022704	7.60235	0.085732
11.1333	0.0658	-0.043652	0.051383	-0.035835	0.01717	-0.034504	0.023064	-0.00025	0.094205	0.097525	0.37818	0.553346	0.626076	-0.020956	7.60208	0.09139
11.15	0.065253	-0.042993	0.051188	-0.036452	0.014759	-0.034467	0.023271	0.000121	0.094049	0.102865	0.321905	0.534657	0.628804	-0.017876	7.59983	0.097525
11.1666	0.065937	-0.041679	0.052659	-0.034554	0.01237	-0.034632	0.022935	0.003908	0.093997	0.108006	0.266798	0.498774	0.61058	-0.018229	7.59993	0.102865
11.1833	0.066236	-0.043184	0.054546	-0.032966	0.010118	-0.036512	0.022811	0.004718	0.094041	0.113406	0.209627	0.44892	0.577243	-0.018224	7.59955	0.108006
11.2	0.066407	-0.0443	0.056037	-0.031111	0.005654	-0.038599	0.02123	0.005036	0.094847	0.120682	0.156853	0.39289	0.526441	-0.018976	7.59917	0.113406
11.2166	0.066664	-0.044807	0.054367	-0.030671	0.004835	-0.040322	0.021619	0.004165	0.095001	0.124916	0.109788	0.330818	0.463542	-0.017725	7.59985	0.120682
11.2333	0.066072	-0.043726	0.054521	-0.031003	0.00303	-0.041696	0.023438	0.0038	0.092272	0.12998	0.06824	0.262068	0.395651	-0.019429	7.59965	0.124916
11.25	0.066242	-0.044856	0.055247	-0.029094	0.000641	-0.040754	0.021784	0.004037	0.091247	0.134339	0.03337	0.194049	0.325001	-0.017552	7.59956	0.12998
11.2666	0.067327	-0.043118	0.055052	-0.027186	-0.002745	-0.043279	0.022825	0.002662	0.088016	0.13949	0.003388	0.132321	0.255177	-0.018067	7.5988	0.134339
11.2833	0.068645	-0.043248	0.056295	-0.02958	-0.004322	-0.043098	0.023695	0.003384	0.088136	0.145583	-0.019449	0.076793	0.190782	-0.020941	7.59785	0.13949
11.3	0.072135	-0.042559	0.053666	-0.029208	-0.004943	-0.045037	0.021749	0.002188	0.086956	0.150418	-0.039433	0.029778	0.133067	-0.017303	7.59508	0.145583
11.3166	0.074367	-0.040781	0.055072	-0.030729	-0.00949	-0.047041	0.023221	0.002017	0.085912	0.154174	-0.052407	-0.00934	0.086471	-0.016868	7.59536	0.150418
11.3333	0.075551	-0.040524	0.055743	-0.032112	-0.012992	-0.049071	0.025701	0.003158	0.085258	0.156784	-0.062291	-0.040072	0.045968	-0.015714	7.59388	0.154174
11.35	0.075822	-0.037806	0.054889	-0.031344	-0.013017	-0.050187	0.025585	0.003161	0.086166	0.162259	-0.070452	-0.065661	0.012846	-0.016085	7.59488	0.156784
11.3666	0.079195	-0.036577	0.05493	-0.032232	-0.014643	-0.054419	0.026602	0.00197	0.085336	0.166206	-0.074066	-0.08495	-0.012971	-0.016217	7.59378	0.162259
11.3833	0.079549	-0.03602	0.056853	-0.034603	-0.015409	-0.056325	0.025487	0.002306	0.085518	0.170931	-0.080498	-0.100157	-0.036133	-0.014543	7.59376	0.166206
11.4	0.07951	-0.036258	0.056914	-0.034468	-0.017691	-0.054012	0.025824	0.003682	0.084822	0.174967	-0.083994	-0.112077	-0.052528	-0.014091	7.59304	0.170931
11.4166	0.082124	-0.033398	0.057413	-0.032608	-0.018854	-0.058994	0.026605	0.002768	0.083531	0.177765	-0.089625	-0.121858	-0.062589	-0.014703	7.59241	0.174967
11.4333	0.081206	-0.032194	0.056985	-0.03195	-0.019603	-0.059404	0.028238	0.002504	0.084122	0.18032	-0.092623	-0.129955	-0.071798	-0.013065	7.59288	0.177765
11.45	0.07966	-0.029907	0.058839	-0.031986	-0.019583	-0.061229	0.027108	0.001922	0.083083	0.184104	-0.092399	-0.1342	-0.080672	-0.012974	7.59171	0.18032
11.4666	0.07985	-0.028749	0.059856	-0.03073	-0.020747	-0.062395	0.028538	0.000776	0.082333	0.187629	-0.092623	-0.139496	-0.084697	-0.013375	7.58967	0.184104
11.4833	0.08352	-0.027414	0.060243	-0.029169	-0.020902	-0.061511	0.03085	-0.00072	0.08275	0.189884	-0.094459	-0.143365	-0.087705	-0.013202	7.5905	0.187629
11.5	0.085183	-0.028285	0.062028	-0.028204	-0.020373	-0.060896	0.029545	-0.000193	0.084189	0.192999	-0.096385	-0.145267	-0.090387	-0.011179	7.59182	0.189884
11.5166	0.088022	-0.027002	0.063045	-0.027805	-0.021377	-0.061177	0.028737	-0.000618	0.084112	0.192469	-0.09697	-0.145941	-0.094202	-0.011266	7.59087	0.192999
11.5333	0.089669	-0.024026	0.064979	-0.028856	-0.02125	-0.061721	0.032124	-0.000966	0.084806	0.19382	-0.097455	-0.149442	-0.095597	-0.012018	7.59065	0.192469
11.55	0.0913	-0.022925	0.06791	-0.025568	-0.02167	-0.06324	0.031209	-0.002085	0.084948	0.193841	-0.097678	-0.151653	-0.095951	-0.012527	7.59143	0.19382
11.5666	0.094296	-0.022846	0.068865	-0.023416	-0.021156	-0.061306	0.031553	-0.000506	0.087415	0.193881	-0.097273	-0.151402	-0.096938	-0.010764	7.58935	0.193841
11.5833	0.098539	-0.021407	0.071751	-0.024225	-0.020971	-0.062284	0.030913	-0.001498	0.087765	0.193143	-0.098278	-0.152174	-0.099433	-0.009008	7.58982	0.193881
11.6	0.102458	-0.018663	0.073237	-0.022984	-0.019898	-0.063056	0.03255	0.000159	0.087996	0.193611	-0.099333	-0.152769	-0.098991	-0.00579	7.58873	0.193143
11.6166	0.103523	-0.016808	0.075131	-0.023522	-0.022309	-0.063315	0.030881	0.001807	0.089019	0.193688	-0.099917	-0.151758	-0.100667	-0.00714	7.58662	0.193611
11.6333	0.108232	-0.012007	0.077414	-0.021625	-0.020847	-0.062472	0.031425	0.002661	0.090538	0.189608	-0.098629	-0.153228	-0.102949	-0.007348	7.58659	0.193688
11.65	0.113764	-0.01107	0.081491	-0.01921	-0.0213	-0.063236	0.032472	0.004393	0.092101	0.191078	-0.098635	-0.15553	-0.103987	-0.007964	7.58819	0.189608
11.6666	0.119093	-0.007885	0.086339	-0.016673	-0.020752	-0.06414	0.032822	0.002235	0.094698	0.194694	-0.100038	-0.155805	-0.103274	-0.006944	7.58829	0.191078
11.6833	0.120944	-0.006272	0.085115	-0.016422	-0.019326	-0.062716	0.033961	0.001108	0.095277	0.191231	-0.097744	-0.152667	-0.10367	-0.006552	7.58714	0.194694
11.7	0.125374	-0.00384	0.088966	-0.013991	-0.019948	-0.06151	0.032887	-0.000153	0.097044	0.185819	-0.098675	-0.154288	-0.101748	-0.004834	7.58596	0.191231
11.7166	0.128662	7e-05	0.091954	-0.012229	-0.016581	-0.061104	0.032688	0.000192	0.099518	0.18467	-0.098309	-0.154434	-0.101146	-0.006927	7.58678	0.185819
11.7333	0.130564	0.002575	0.095497	-0.011236	-0.016766	-0.061532	0.033473	0.000803	0.101321	0.179861	-0.099413	-0.155004	-0.103544	-0.003846	7.58509	0.18467
11.75	0.133068	0.008382	0.103145	-0.008596	-0.017155	-0.062033	0.032085	0.002276	0.10436	0.177378	-0.100796	-0.156433	-0.104777	-0.003549	7.58731	0.179861
11.7666	0.135055	0.012323	0.103548	-0.006812	-0.016775	-0.061748	0.032028	0.000968	0.104077	0.174813	-0.1008	-0.155766	-0.106081	-0.00378	7.58478	0.177378
11.7833	0.138198	0.014994	0.104927	-0.00458	-0.015769	-0.062005	0.033196	0.001159	0.103472	0.172919	-0.100348	-0.157227	-0.105127	-0.00106	7.58427	0.174813
11.8	0.140338	0.018233	0.107823	-0.001391	-0.015143	-0.061054	0.030766	0.000935	0.105117	0.166552	-0.100498	-0.158977	-0.106197	-0.002261	7.58109	0.172919
11.8166	0.143453	0.021639	0.113283	0.001266	-0.013506	-0.061413	0.031305	0.000333	0.104922	0.162919	-0.101274	-0.158042	-0.106546	-0.001683	7.57998	0.166552
11.8333	0.146001	0.026793	0.116274	0.00167	-0.012886	-0.061049	0.031145	-0.001407	0.103788	0.15735	-0.102957	-0.159626	-0.107736	-0.0009	7.58302	0.162919
11.85	0.149201	0.030816	0.118989	0.004056	-0.011703	-0.058971	0.032342	0.002063	0.102467	0.150805	-0.104612	-0.162589	-0.10793	-0.001774	7.58382	0.15735
11.8666	0.151194	0.035332	0.12204	0.004822	-0.010496	-0.058968	0.037299	0.005197	0.100954	0.145669	-0.102085	-0.163062	-0.109085	-0.00048	7.58336	0.150805
11.8833	0.155899	0.038622	0.126867	0.009277	-0.010732	-0.061058	0.036307	0.001261	0.098989	0.143071	-0.105569	-0.162137	-0.109462	0.001248	7.58244	0.145669
11.9	0.160182	0.042699	0.130873	0.012347	-0.009829	-0.05959	0.034411	0.004052	0.094699	0.137417	-0.105031	-0.160719	-0.110448	0.000279	7.5817	0.143071
11.9166	0.164592	0.046492	0.136083	0.013471	-0.007344	-0.059171	0.034438	0.00335	0.091863	0.132126	-0.104196	-0.163195	-0.110603	0.001643	7.5803	0.137417
11.9333	0.167933	0.053038	0.138809	0.015303	-0.004374	-0.057123	0.034981	0.0024	0.088802	0.128193	-0.103461	-0.164933	-0.108906	0.000609	7.58039	0.132126
11.95	0.172596	0.054224	0.143123	0.018861	-0.003795	-0.057243	0.037295	0.001985	0.086043	0.122756	-0.10369	-0.165175	-0.109407	0.002636	7.57824	0.128193
11.9666	0.177552	0.059528	0.146965	0.021504	-0.001953	-0.057699	0.03718	0.003149	0.083311	0.117699	-0.105492	-0.165395	-0.11213	0.003437	7.57727	0.122756
11.9833	0.187106	0.063691	0.150031	0.024007	0.001775	-0.055286	0.036056	0.002719	0.082746	0.111628	-0.105365	-0.166402	-0.113803	0.002461	7.57807	0.117699
12	0.195121	0.068683	0.153856	0.027802	0.003868	-0.053199	0.034517	0.003988	0.083512	0.106367	-0.104239	-0.16629	-0.111631	0.001901	7.57798	0.111628
12.0166	0.20314	0.072666	0.157172	0.027952	0.005198	-0.052073	0.03536	0.000375	0.080648	0.101794	-0.104447	-0.165605	-0.111232	0.003607	7.57787	0.106367
12.0333	0.212985	0.077799	0.160207	0.030198	0.007395	-0.052349	0.034786	0.00224	0.08026	0.095449	-0.105167	-0.163126	-0.112156	0.005861	7.57635	0.101794
12.05	0.221592	0.07956	0.162281	0.033551	0.012925	-0.049964	0.036425	0.004276	0.081586	0.090796	-0.104555	-0.162702	-0.110835	0.005832	7.57608	0.095449
12.0666	0.230533	0.082569	0.164117	0.035818	0.017003	-0.049472	0.035887	0.002267	0.078824	0.086059	-0.103881	-0.162976	-0.110709	0.00463	7.57564	0.090796
12.0833	0.237388	0.084871	0.166791	0.036506	0.020909	-0.049945	0.038682	0.002306	0.078716	0.081964	-0.104213	-0.165022	-0.110743	0.004182	7.57732	0.086059
12.1	0.243231	0.089299	0.171026	0.042149	0.024071	-0.046402	0.039522	0.005033	0.077541	0.077422	-0.104758	-0.164252	-0.111052	0.00336	7.57469	0.081964
12.1166	0.248387	0.090378	0.170323	0.044414	0.025864	-0.042426	0.039221	0.00666	0.076384	0.071627	-0.103917	-0.163676	-0.110635	0.005305	7.57198	0.077422
12.1333	0.249128	0.093643	0.170026	0.045779	0.028502	-0.040217	0.03839	0.00987	0.077006	0.066496	-0.104044	-0.164247	-0.110188	0.004753	7.57128	0.071627
12.15	0.249558	0.094936	0.17023	0.048562	0.031653	-0.038411	0.039094	0.009904	0.07867	0.063745	-0.104727	-0.164564	-0.111137	0.004502	7.5708	0.066496
12.1666	0.248628	0.097468	0.170431	0.049001	0.0338	-0.037411	0.043015	0.010026	0.077336	0.057813	-0.10545	-0.164314	-0.111418	0.005815	7.57138	0.063745
12.1833	0.245259	0.098519	0.169319	0.051319	0.038495	-0.034784	0.040996	0.008999	0.078331	0.05445	-0.105474	-0.164345	-0.112385	0.006296	7.57051	0.057813
12.2	0.241072	0.100833	0.167191	0.052009	0.040069	-0.032008	0.041625	0.008081	0.078221	0.049022	-0.106714	-0.165116	-0.110489	0.007273	7.57017	0.05445
12.2166	0.233532	0.102305	0.16233	0.050074	0.042306	-0.029855	0.040263	0.007155	0.078203	0.045663	-0.107248	-0.164184	-0.110816	0.007705	7.57096	0.049022
12.2333	0.227941	0.104956	0.160234	0.05148	0.047521	-0.029623	0.040219	0.007833	0.078673	0.041803	-0.106719	-0.162622	-0.10945	0.006164	7.57062	0.045663
12.25	0.218717	0.105026	0.15689	0.049158	0.051529	-0.028858	0.042022	0.008242	0.08081	0.039475	-0.105379	-0.165228	-0.109684	0.008027	7.56866	0.041803
12.2666	0.213228	0.104889	0.153884	0.048707	0.054626	-0.026002	0.043152	0.008997	0.079726	0.033385	-0.105487	-0.162334	-0.108083	0.007012	7.56829	0.039475
12.2833	0.206324	0.103076	0.151167	0.048565	0.060067	-0.025054	0.042379	0.008014	0.078443	0.030628	-0.106644	-0.164135	-0.109149	0.007528	7.56818	0.033385
12.3	0.199251	0.10045	0.147274	0.04571	0.062506	-0.023408	0.043525	0.006728	0.076816	0.027009	-0.105353	-0.164847	-0.111764	0.006961	7.56717	0.030628
12.3166	0.192481	0.100275	0.143528	0.044959	0.067346	-0.020728	0.043704	0.006284	0.077731	0.022712	-0.10655	-0.166641	-0.112889	0.009867	7.56832	0.027009
12.3333	0.187862	0.098318	0.139965	0.046032	0.071103	-0.019436	0.045706	0.005511	0.076721	0.020268	-0.107809	-0.166415	-0.114404	0.008747	7.56654	0.022712
12.35	0.183317	0.093128	0.134743	0.044247	0.07605	-0.018004	0.045068	0.004868	0.078222	0.018015	-0.108062	-0.168535	-0.1143	0.010236	7.563	0.020268
12.3666	0.178978	0.089223	0.130474	0.04156	0.080182	-0.014827	0.045905	0.004605	0.077397	0.016479	-0.107678	-0.167558	-0.114297	0.009876	7.56391	0.018015
12.3833	0.178698	0.085861	0.126258	0.037709	0.083649	-0.013072	0.046053	0.003424	0.07752	0.014332	-0.107119	-0.168838	-0.112757	0.008772	7.56464	0.016479
12.4	0.176401	0.081318	0.121858	0.033734	0.086651	-0.009219	0.047099	0.004284	0.07514	0.011803	-0.107468	-0.169721	-0.115172	0.008762	7.56375	0.014332
12.4166	0.177659	0.07654	0.119812	0.033163	0.091018	-0.006795	0.047232	0.006291	0.07564	0.009734	-0.106121	-0.168795	-0.114139	0.009059	7.56275	0.011803
12.4333	0.179487	0.072603	0.114805	0.028122	0.092822	-0.003256	0.048507	0.004296	0.076306	0.00914	-0.10594	-0.166924	-0.113658	0.01076	7.56521	0.009734
12.45	0.181281	0.069617	0.112398	0.024814	0.096603	-0.000102	0.048527	0.005996	0.076044	0.006259	-0.10557	-0.167145	-0.113234	0.012069	7.56339	0.00914
12.4666	0.183536	0.065862	0.108885	0.019181	0.100391	0.003594	0.047748	0.00401	0.076346	0.003252	-0.106297	-0.167267	-0.114158	0.011802	7.56215	0.006259
12.4833	0.185932	0.061098	0.104411	0.017918	0.10476	0.005348	0.048288	0.002441	0.075506	0.001954	-0.102042	-0.167826	-0.113591	0.011777	7.56186	0.003252
12.5	0.191297	0.058517	0.100864	0.014322	0.104605	0.007148	0.050587	0.003123	0.075297	9.4e-05	-0.103324	-0.165631	-0.11372	0.01197	7.5622	0.001954
12.5166	0.194355	0.056981	0.096342	0.011943	0.10811	0.006468	0.049952	0.002803	0.076542	-0.000869	-0.102575	-0.166062	-0.112845	0.015153	7.56076	9.4e-05
12.5333	0.195645	0.055913	0.09061	0.007445	0.109799	0.010688	0.048114	0.003107	0.076161	-0.002513	-0.102484	-0.166611	-0.114154	0.01487	7.56092	-0.000869
12.55	0.196029	0.054773	0.088483	0.003596	0.111899	0.013095	0.047833	0.003673	0.074092	-0.003036	-0.103181	-0.165588	-0.113057	0.017049	7.561	-0.002513
12.5666	0.19664	0.053503	0.084255	0.002002	0.113388	0.012747	0.046788	0.003018	0.074934	-0.006348	-0.103296	-0.165832	-0.112417	0.017744	7.56006	-0.003036
12.5833	0.195249	0.057414	0.078883	-0.001605	0.112356	0.015321	0.047327	0.003583	0.074514	-0.006766	-0.101143	-0.168384	-0.11213	0.017761	7.56069	-0.006348
12.6	0.18986	0.0588	0.079499	-0.005852	0.115409	0.016458	0.046056	0.003454	0.074677	-0.006663	-0.103455	-0.166551	-0.113652	0.020058	7.55904	-0.006766
12.6166	0.184896	0.060602	0.07496	-0.009779	0.114555	0.018563	0.046629	0.004368	0.073931	-0.007867	-0.10485	-0.16768	-0.112646	0.021197	7.55804	-0.006663
12.6333	0.17657	0.061068	0.071064	-0.012756	0.114267	0.019516	0.046771	0.003916	0.073816	-0.009359	-0.102187	-0.166639	-0.114485	0.019864	7.55856	-0.007867
12.65	0.16796	0.062208	0.066908	-0.016318	0.112779	0.018019	0.048384	0.00268	0.073784	-0.013106	-0.103132	-0.167743	-0.114295	0.022255	7.55756	-0.009359
12.6666	0.158237	0.065446	0.066707	-0.021622	0.113577	0.019346	0.049385	0.00373	0.07377	-0.014059	-0.104087	-0.168291	-0.114116	0.020308	7.55795	-0.013106
12.6833	0.148293	0.066499	0.061866	-0.025359	0.110716	0.019437	0.047093	0.003213	0.075498	-0.014341	-0.1042	-0.165135	-0.113652	0.021781	7.55466	-0.014059
12.7	0.141387	0.066208	0.060633	-0.027843	0.108757	0.020654	0.046219	0.004103	0.075186	-0.013527	-0.104358	-0.166775	-0.115622	0.020537	7.55463	-0.014341
12.7166	0.131642	0.064053	0.055899	-0.031006	0.104769	0.019319	0.046497	0.003922	0.075106	-0.011434	-0.104843	-0.167414	-0.115106	0.021602	7.55361	-0.013527
12.7333	0.124755	0.060007	0.054714	-0.03271	0.102518	0.019015	0.045007	0.005404	0.074582	-0.012218	-0.103783	-0.167101	-0.115874	0.024012	7.55424	-0.011434
12.75	0.115813	0.054604	0.053416	-0.034994	0.100412	0.018494	0.045278	0.006234	0.075866	-0.014702	-0.104826	-0.167031	-0.116474	0.023163	7.55244	-0.012218
12.7666	0.109354	0.048591	0.052945	-0.036925	0.09763	0.016446	0.046605	0.007088	0.076744	-0.016559	-0.105046	-0.167806	-0.114765	0.023774	7.55265	-0.014702
12.7833	0.102518	0.039938	0.053086	-0.040468	0.093062	0.017483	0.046414	0.006182	0.077178	-0.016071	-0.106821	-0.166651	-0.114988	0.022596	7.55112	-0.016559
12.8	0.100392	0.030867	0.050495	-0.042726	0.088789	0.016086	0.046985	0.007596	0.075088	-0.01564	-0.105316	-0.169313	-0.115981	0.02421	7.55031	-0.016071
12.8166	0.097419	0.021392	0.047305	-0.04327	0.082796	0.012395	0.046196	0.007181	0.076401	-0.015563	-0.106141	-0.168873	-0.117259	0.02393	7.55079	-0.01564
12.8333	0.095799	0.012043	0.047071	-0.043451	0.079621	0.009051	0.04605	0.009145	0.077256	-0.017392	-0.104155	-0.170585	-0.116828	0.023335	7.54924	-0.015563
12.85	0.09161	0.005461	0.04612	-0.043935	0.074985	0.00784	0.046251	0.008141	0.077481	-0.017611	-0.105784	-0.170819	-0.116161	0.022817	7.54767	-0.017392
12.8666	0.089665	-0.000961	0.042909	-0.046936	0.070602	0.006292	0.046603	0.007752	0.078987	-0.015923	-0.106903	-0.169352	-0.11917	0.026184	7.54691	-0.017611
12.8833	0.087337	-0.007445	0.041401	-0.048039	0.064796	0.00113	0.047398	0.00928	0.078768	-0.019449	-0.107221	-0.169339	-0.116506	0.024333	7.54897	-0.015923
12.9	0.087343	-0.014037	0.040462	-0.049486	0.059887	-0.00061	0.049302	0.012273	0.077349	-0.021214	-0.106226	-0.170572	-0.115227	0.024831	7.54654	-0.019449
12.9166	0.08757	-0.019156	0.0426	-0.048896	0.056009	-0.00391	0.046729	0.009087	0.075368	-0.020876	-0.10611	-0.16983	-0.117128	0.023498	7.54315	-0.021214
12.9333	0.08578	-0.024593	0.044014	-0.049868	0.051482	-0.006393	0.047908	0.00903	0.073743	-0.019198	-0.107105	-0.171686	-0.116096	0.023652	7.54299	-0.020876
12.95	0.086354	-0.025859	0.042776	-0.052456	0.047738	-0.009583	0.049103	0.011618	0.073604	-0.017761	-0.107746	-0.170591	-0.116151	0.025407	7.54245	-0.019198
12.9666	0.085245	-0.031756	0.04166	-0.052807	0.045066	-0.012915	0.04944	0.011573	0.07521	-0.018385	-0.107074	-0.170266	-0.115453	0.025856	7.54197	-0.017761
12.9833	0.084215	-0.035042	0.040231	-0.052641	0.039591	-0.015857	0.05036	0.009861	0.07423	-0.019236	-0.105794	-0.168725	-0.1166	0.027762	7.54197	-0.018385
13	0.084231	-0.036633	0.03859	-0.051908	0.034535	-0.019371	0.048187	0.006872	0.074655	-0.017778	-0.107502	-0.170295	-0.117183	0.027672	7.54238	-0.019236
13.0166	0.084762	-0.036163	0.04009	-0.052058	0.029738	-0.023407	0.04842	0.006821	0.074134	-0.016432	-0.10699	-0.171065	-0.115997	0.02864	7.54261	-0.017778
13.0333	0.085249	-0.037266	0.039346	-0.052771	0.024978	-0.026713	0.049373	0.006981	0.073689	-0.018041	-0.107171	-0.17001	-0.116678	0.029348	7.53971	-0.016432
13.05	0.084854	-0.035887	0.039409	-0.052493	0.020213	-0.033007	0.049775	0.007372	0.071613	-0.01727	-0.105804	-0.170978	-0.116271	0.030954	7.53802	-0.018041
13.0666	0.084347	-0.036941	0.03891	-0.052851	0.016716	-0.034838	0.050632	0.008031	0.07312	-0.01654	-0.105297	-0.170405	-0.115813	0.030755	7.53693	-0.01727
13.0833	0.085045	-0.037281	0.03875	-0.053781	0.01301	-0.037017	0.051171	0.006054	0.073895	-0.016411	-0.10455	-0.170897	-0.114031	0.031973	7.53693	-0.01654
13.1	0.08509	-0.040272	0.038241	-0.053559	0.007652	-0.040384	0.051504	0.006458	0.071414	-0.015363	-0.10601	-0.170382	-0.114437	0.030726	7.53446	-0.016411
13.1166	0.085587	-0.041589	0.037524	-0.050469	0.005169	-0.045051	0.052874	0.005479	0.07361	-0.01504	-0.106523	-0.171964	-0.115479	0.033103	7.53588	-0.015363
13.1333	0.083512	-0.04124	0.037739	-0.049741	0.002509	-0.047759	0.053178	0.00795	0.07375	-0.015324	-0.106573	-0.170962	-0.116623	0.033195	7.53454	-0.01504
13.15	0.086559	-0.041196	0.037556	-0.054205	-0.000716	-0.050487	0.054587	0.006914	0.072656	-0.017225	-0.104785	-0.170759	-0.115166	0.032485	7.53556	-0.015324
13.1666	0.088194	-0.041536	0.037181	-0.055854	-0.005652	-0.05246	0.054959	0.007224	0.075572	-0.018513	-0.104335	-0.170048	-0.115552	0.0323	7.53388	-0.017225
13.1833	0.092471	-0.041934	0.036458	-0.055752	-0.008679	-0.056149	0.054743	0.007716	0.075592	-0.016768	-0.103052	-0.170522	-0.115882	0.034853	7.53342	-0.018513
13.2	0.095583	-0.041077	0.035046	-0.055403	-0.012065	-0.05951	0.052803	0.008996	0.076049	-0.0154	-0.104961	-0.171122	-0.114515	0.034262	7.53252	-0.016768
13.2166	0.098407	-0.04064	0.035149	-0.05624	-0.01458	-0.061797	0.053453	0.007505	0.074454	-0.017511	-0.104263	-0.170796	-0.114945	0.037173	7.53256	-0.0154
13.2333	0.102892	-0.040601	0.031905	-0.057129	-0.014026	-0.066066	0.055315	0.008253	0.074217	-0.018075	-0.104062	-0.168094	-0.114558	0.036971	7.53194	-0.017511
13.25	0.110077	-0.041792	0.031636	-0.058104	-0.014567	-0.066287	0.055444	0.009089	0.075125	-0.017713	-0.103661	-0.168112	-0.115745	0.037728	7.5313	-0.018075
13.2666	0.115306	-0.041978	0.031438	-0.056403	-0.020314	-0.067327	0.053855	0.010135	0.073996	-0.020107	-0.101807	-0.167438	-0.11806	0.037997	7.5314	-0.017713
13.2833	0.121945	-0.040748	0.031382	-0.053784	-0.02198	-0.068941	0.053485	0.010241	0.075524	-0.020737	-0.101251	-0.167899	-0.11777	0.036822	7.52929	-0.020107
13.3	0.126189	-0.03922	0.030217	-0.054552	-0.023579	-0.070281	0.051818	0.009366	0.075069	-0.020104	-0.101289	-0.167734	-0.117599	0.038724	7.52911	-0.020737
13.3166	0.130757	-0.035638	0.03145	-0.055125	-0.025076	-0.071301	0.051741	0.007593	0.075676	-0.021648	-0.101222	-0.165684	-0.116502	0.038749	7.52905	-0.020104
13.3333	0.136806	-0.035079	0.030267	-0.053667	-0.025784	-0.073702	0.053892	0.008604	0.076639	-0.022643	-0.101011	-0.167459	-0.114912	0.040293	7.52995	-0.021648
13.35	0.140225	-0.032762	0.029813	-0.056447	-0.027874	-0.074538	0.051847	0.008068	0.075507	-0.022766	-0.101961	-0.164899	-0.115771	0.042404	7.53287	-0.022643
13.3666	0.143328	-0.028563	0.030752	-0.055269	-0.028463	-0.07495	0.0523	0.009261	0.07384	-0.022487	-0.10161	-0.166499	-0.114025	0.043184	7.53315	-0.022766
13.3833	0.144376	-0.0213	0.030538	-0.054371	-0.028576	-0.07678	0.050711	0.008995	0.07593	-0.024114	-0.100932	-0.164952	-0.114487	0.043231	7.53238	-0.022487
13.4	0.142396	-0.017003	0.030351	-0.054455	-0.030656	-0.077948	0.051364	0.008225	0.076073	-0.023346	-0.099684	-0.166099	-0.112555	0.045777	7.53279	-0.024114
13.4166	0.140364	-0.012624	0.029896	-0.055107	-0.029867	-0.077453	0.052004	0.008521	0.077167	-0.024814	-0.10042	-0.166082	-0.113916	0.044797	7.53288	-0.023346
13.4333	0.137984	-0.005846	0.029248	-0.053903	-0.031143	-0.077519	0.05127	0.009799	0.077101	-0.025358	-0.099595	-0.166543	-0.111969	0.045514	7.53089	-0.024814
13.45	0.130431	-0.001818	0.028207	-0.056072	-0.033594	-0.078498	0.049727	0.011155	0.07726	-0.023163	-0.09972	-0.166547	-0.111879	0.045988	7.52963	-0.025358
13.4666	0.123346	0.003921	0.030275	-0.056296	-0.033492	-0.077804	0.050577	0.012356	0.076654	-0.023245	-0.100222	-0.164614	-0.109614	0.049019	7.53005	-0.023163
13.4833	0.117175	0.01148	0.027975	-0.055565	-0.033531	-0.07923	0.050936	0.012471	0.07548	-0.024363	-0.100938	-0.164238	-0.111379	0.050026	7.52977	-0.023245
13.5	0.109338	0.013255	0.028839	-0.05469	-0.034652	-0.081504	0.050417	0.012551	0.075879	-0.023134	-0.099667	-0.163269	-0.111664	0.049705	7.52931	-0.024363
13.5166	0.104511	0.015476	0.027742	-0.054091	-0.035792	-0.082035	0.051305	0.01442	0.075181	-0.025014	-0.096553	-0.164389	-0.109427	0.049613	7.53002	-0.023134
13.5333	0.096949	0.017648	0.027447	-0.052747	-0.035627	-0.081744	0.052246	0.014119	0.075212	-0.025599	-0.096803	-0.161312	-0.107574	0.051178	7.52949	-0.025014
13.55	0.08954	0.016865	0.027623	-0.054115	-0.037216	-0.083156	0.052966	0.016035	0.07726	-0.02712	-0.096839	-0.160178	-0.104936	0.050203	7.52858	-0.025599
13.5666	0.083962	0.017493	0.028212	-0.05149	-0.034903	-0.084225	0.053418	0.017705	0.075248	-0.026664	-0.096061	-0.157988	-0.106072	0.053248	7.52701	-0.02712
13.5833	0.08089	0.014791	0.02879	-0.050498	-0.036882	-0.083621	0.052655	0.021297	0.076125	-0.027688	-0.09475	-0.157712	-0.105636	0.054418	7.52725	-0.026664
13.6	0.082029	0.010926	0.027021	-0.049671	-0.037203	-0.082454	0.0517	0.023439	0.075731	-0.028173	-0.094103	-0.159285	-0.106208	0.053432	7.52574	-0.027688
13.6166	0.081088	0.004097	0.025863	-0.050489	-0.038798	-0.080706	0.05337	0.028177	0.076795	-0.026967	-0.095615	-0.158261	-0.106194	0.054865	7.52387	-0.028173
13.6333	0.083161	-0.004021	0.027757	-0.050271	-0.03792	-0.081151	0.052074	0.030519	0.077353	-0.02633	-0.094832	-0.159086	-0.108373	0.055534	7.52492	-0.026967
13.65	0.085926	-0.007997	0.027525	-0.051127	-0.03858	-0.083268	0.053287	0.034539	0.076999	-0.026953	-0.096242	-0.160147	-0.106105	0.0568	7.52238	-0.02633
13.6666	0.088473	-0.014755	0.028557	-0.050126	-0.03869	-0.082417	0.053211	0.036389	0.077013	-0.027159	-0.098622	-0.16078	-0.106587	0.05862	7.52154	-0.026953
13.6833	0.093319	-0.023376	0.030045	-0.049925	-0.03873	-0.084328	0.053633	0.041784	0.076226	-0.027206	-0.098034	-0.160367	-0.10443	0.059619	7.52123	-0.027159
13.7	0.098775	-0.030374	0.031821	-0.05031	-0.040192	-0.082581	0.055124	0.04828	0.077941	-0.026878	-0.097246	-0.16046	-0.102289	0.05824	7.52041	-0.027206
13.7166	0.104437	-0.036811	0.030664	-0.048652	-0.040764	-0.081948	0.055103	0.05092	0.076869	-0.02555	-0.09661	-0.159436	-0.104325	0.060375	7.51853	-0.026878
13.7333	0.109999	-0.042968	0.031467	-0.047433	-0.039713	-0.082801	0.054424	0.050055	0.077114	-0.025398	-0.098814	-0.159339	-0.103668	0.060205	7.5172	-0.02555
13.75	0.115714	-0.045227	0.030391	-0.04925	-0.039471	-0.083268	0.055967	0.051535	0.077983	-0.025217	-0.096796	-0.162475	-0.103865	0.062446	7.51532	-0.025398
13.7666	0.120724	-0.046789	0.029943	-0.046129	-0.040036	-0.0806	0.055492	0.053604	0.078657	-0.023666	-0.095184	-0.162224	-0.104948	0.064494	7.51352	-0.025217
13.7833	0.126758	-0.052418	0.032054	-0.045688	-0.041348	-0.080635	0.05421	0.053855	0.079286	-0.02484	-0.09692	-0.16248	-0.104135	0.066139	7.51377	-0.023666
13.8	0.126731	-0.054952	0.032399	-0.047207	-0.041195	-0.081605	0.054252	0.052835	0.07806	-0.025357	-0.096171	-0.163266	-0.103991	0.066986	7.51292	-0.02484
13.8166	0.129613	-0.056861	0.032109	-0.04736	-0.042114	-0.081974	0.054042	0.048112	0.078065	-0.0248	-0.097003	-0.164897	-0.103909	0.065751	7.51229	-0.025357
13.8333	0.128977	-0.056294	0.031749	-0.045318	-0.042465	-0.081028	0.054983	0.045303	0.077101	-0.024739	-0.099454	-0.165742	-0.106502	0.065165	7.51342	-0.0248
13.85	0.12584	-0.057238	0.02993	-0.044998	-0.041381	-0.0814	0.052167	0.040802	0.078509	-0.026604	-0.098591	-0.165285	-0.105156	0.067527	7.51409	-0.024739
13.8666	0.122396	-0.05642	0.028773	-0.044305	-0.042369	-0.081227	0.055345	0.03858	0.07758	-0.025941	-0.099166	-0.1644	-0.104745	0.066722	7.51151	-0.026604
13.8833	0.115888	-0.055388	0.031197	-0.046217	-0.042142	-0.080949	0.055279	0.034526	0.07814	-0.025579	-0.096916	-0.165519	-0.105685	0.069632	7.50902	-0.025941
13.9	0.111807	-0.056053	0.029559	-0.046428	-0.044235	-0.080751	0.053824	0.032461	0.078287	-0.024232	-0.096303	-0.163388	-0.105288	0.070656	7.5071	-0.025579
13.9166	0.108447	-0.056145	0.027123	-0.047278	-0.046774	-0.08049	0.053641	0.031095	0.07825	-0.025063	-0.097823	-0.164519	-0.106918	0.072058	7.50826	-0.024232
13.9333	0.103589	-0.054923	0.027619	-0.047015	-0.046926	-0.079973	0.053999	0.028107	0.077401	-0.02652	-0.098286	-0.163761	-0.104858	0.073215	7.50859	-0.025063
13.95	0.097729	-0.052659	0.027288	-0.045674	-0.04914	-0.082252	0.053596	0.024968	0.077164	-0.025226	-0.097581	-0.165463	-0.105144	0.072779	7.50668	-0.02652
13.9666	0.094652	-0.049882	0.028149	-0.046981	-0.046947	-0.081951	0.053308	0.023294	0.077874	-0.023609	-0.098732	-0.165881	-0.103611	0.075159	7.50491	-0.025226
13.9833	0.088009	-0.046694	0.024433	-0.047523	-0.04905	-0.082767	0.054856	0.022527	0.077591	-0.024669	-0.099289	-0.165338	-0.102746	0.074778	7.50605	-0.023609
14	0.081902	-0.044834	0.023189	-0.048316	-0.048907	-0.081913	0.055848	0.021534	0.077588	-0.024395	-0.097456	-0.165019	-0.102311	0.076313	7.5047	-0.024669
14.0166	0.079204	-0.043217	0.024195	-0.049339	-0.047569	-0.081736	0.053562	0.022213	0.078504	-0.023803	-0.100257	-0.16456	-0.103397	0.078199	7.50389	-0.024395
14.0333	0.076134	-0.04132	0.022068	-0.050376	-0.047672	-0.082403	0.052998	0.020108	0.077706	-0.02356	-0.098929	-0.165751	-0.10126	0.078071	7.5024	-0.023803
14.05	0.075282	-0.038763	0.020443	-0.048932	-0.049268	-0.083262	0.053899	0.021242	0.077832	-0.022113	-0.098099	-0.166279	-0.100579	0.076471	7.50306	-0.02356
14.0666	0.073854	-0.036874	0.022412	-0.047924	-0.047483	-0.082074	0.052243	0.020857	0.076508	-0.022396	-0.097986	-0.166688	-0.101622	0.077411	7.50363	-0.022113
14.0833	0.07395	-0.034866	0.023354	-0.049779	-0.047486	-0.082618	0.053159	0.022832	0.07811	-0.020949	-0.096914	-0.165718	-0.101064	0.078341	7.50393	-0.022396
14.1	0.07333	-0.034267	0.0266	-0.048602	-0.048203	-0.083061	0.052781	0.021769	0.079362	-0.021668	-0.095959	-0.163739	-0.100606	0.077771	7.50487	-0.020949
14.1166	0.074305	-0.034447	0.026617	-0.049881	-0.048007	-0.082762	0.052695	0.021648	0.079161	-0.023227	-0.097357	-0.164757	-0.101814	0.078094	7.50177	-0.021668
14.1333	0.075256	-0.034944	0.027142	-0.050751	-0.047817	-0.082825	0.051261	0.021255	0.078546	-0.022628	-0.100204	-0.162495	-0.102627	0.07967	7.50089	-0.023227
14.15	0.076529	-0.035572	0.029466	-0.050757	-0.045543	-0.082869	0.052578	0.022262	0.078586	-0.021606	-0.099002	-0.163246	-0.103692	0.07918	7.49936	-0.022628
14.1666	0.081435	-0.03617	0.029254	-0.048514	-0.044478	-0.082644	0.051847	0.022956	0.079319	-0.022255	-0.101668	-0.162297	-0.101194	0.081322	7.49998	-0.021606
14.1833	0.08574	-0.03686	0.030741	-0.05097	-0.04365	-0.083793	0.053141	0.020544	0.079107	-0.022582	-0.100274	-0.160811	-0.103917	0.079975	7.4998	-0.022255
14.2	0.089026	-0.03877	0.032474	-0.050288	-0.042627	-0.084454	0.052955	0.022629	0.078655	-0.023261	-0.101504	-0.159855	-0.104506	0.080801	7.49817	-0.022582
14.2166	0.093087	-0.03933	0.037534	-0.048949	-0.038679	-0.085034	0.051136	0.023213	0.079626	-0.022119	-0.101771	-0.15843	-0.103959	0.079554	7.49914	-0.023261
14.2333	0.102252	-0.040359	0.042992	-0.048898	-0.035255	-0.083347	0.053257	0.02317	0.08099	-0.021107	-0.100102	-0.159974	-0.103609	0.079671	7.49897	-0.022119
14.25	0.108754	-0.041648	0.050435	-0.048872	-0.031854	-0.081842	0.054402	0.02406	0.079066	-0.021129	-0.100321	-0.158552	-0.103749	0.079167	7.49875	-0.021107
14.2666	0.119189	-0.042028	0.0617	-0.04777	-0.025041	-0.082405	0.053635	0.025101	0.079041	-0.020295	-0.099132	-0.159225	-0.104277	0.079333	7.4969	-0.021129
14.2833	0.133927	-0.043539	0.074034	-0.048042	-0.016246	-0.081008	0.054891	0.024249	0.079195	-0.019913	-0.099652	-0.157528	-0.105599	0.080415	7.49731	-0.020295
14.3	0.150202	-0.044652	0.089499	-0.046848	-0.00163	-0.083328	0.056063	0.026727	0.078761	-0.020373	-0.097376	-0.157039	-0.105115	0.080758	7.49573	-0.019913
14.3166	0.17258	-0.042498	0.107938	-0.046637	0.015119	-0.082474	0.053744	0.027137	0.079865	-0.019717	-0.099623	-0.155756	-0.107238	0.077919	7.49631	-0.020373
14.3333	0.199213	-0.043907	0.131509	-0.046026	0.038289	-0.079733	0.054693	0.025782	0.080781	-0.017776	-0.101221	-0.157598	-0.10771	0.079288	7.49446	-0.019717
14.35	0.228987	-0.042711	0.159989	-0.044667	0.066666	-0.077269	0.05373	0.025149	0.081697	-0.019039	-0.102209	-0.155385	-0.107511	0.077522	7.49319	-0.017776
14.3666	0.263836	-0.039204	0.192099	-0.041338	0.096043	-0.074143	0.052183	0.027161	0.081305	-0.017926	-0.102648	-0.15532	-0.106943	0.077822	7.49314	-0.019039
14.3833	0.302258	-0.034522	0.229713	-0.039019	0.134566	-0.072297	0.053408	0.028925	0.079141	-0.019585	-0.101761	-0.155137	-0.107133	0.079021	7.49189	-0.017926
14.4	0.342942	-0.029529	0.266918	-0.033346	0.177762	-0.068601	0.055955	0.029777	0.081175	-0.017984	-0.102898	-0.153792	-0.106657	0.078293	7.48999	-0.019585
14.4166	0.383135	-0.025993	0.30652	-0.027564	0.222672	-0.065126	0.054907	0.02995	0.082024	-0.020138	-0.102932	-0.153196	-0.107062	0.075083	7.49144	-0.017984
14.4333	0.425279	-0.019058	0.348143	-0.02178	0.272598	-0.057984	0.055273	0.030606	0.082011	-0.02	-0.103616	-0.154086	-0.107063	0.075013	7.49104	-0.020138
14.45	0.464166	-0.013209	0.385489	-0.015706	0.322399	-0.05387	0.056069	0.031121	0.085024	-0.019679	-0.103822	-0.15244	-0.109986	0.075397	7.49172	-0.02
14.4666	0.497375	-0.00713	0.419882	-0.012095	0.372294	-0.048489	0.054615	0.035809	0.085771	-0.019172	-0.103442	-0.152963	-0.109417	0.075019	7.49191	-0.019679
14.4833	0.523293	0.000822	0.449117	-0.006309	0.415887	-0.039936	0.055332	0.033434	0.084889	-0.01715	-0.103122	-0.150612	-0.110405	0.076804	7.49209	-0.019172
14.5	0.544602	0.007208	0.470908	-0.001225	0.454019	-0.033459	0.056286	0.033287	0.084213	-0.018676	-0.106093	-0.148932	-0.109767	0.075035	7.49194	-0.01715
14.5166	0.553354	0.015094	0.485016	0.003889	0.484695	-0.028493	0.056096	0.032889	0.086935	-0.01734	-0.106046	-0.151207	-0.109487	0.075006	7.48788	-0.018676
14.5333	0.553403	0.020355	0.486544	0.007733	0.503385	-0.021356	0.055389	0.032406	0.085862	-0.018676	-0.106758	-0.149861	-0.110457	0.071664	7.48992	-0.01734
14.55	0.539811	0.024946	0.47907	0.011437	0.51173	-0.018907	0.054435	0.031836	0.085795	-0.018171	-0.10677	-0.151516	-0.109513	0.072049	7.49133	-0.018676
14.5666	0.519476	0.029951	0.460372	0.013619	0.50614	-0.014017	0.056372	0.031385	0.086308	-0.018918	-0.108043	-0.151939	-0.110712	0.073796	7.49161	-0.018171
14.5833	0.489717	0.029384	0.436543	0.013418	0.488664	-0.011712	0.058501	0.033213	0.087512	-0.018123	-0.10755	-0.151777	-0.113498	0.072124	7.49379	-0.018918
14.6	0.455201	0.029714	0.405566	0.013952	0.462288	-0.011567	0.055346	0.032302	0.087026	-0.016042	-0.109063	-0.151649	-0.113256	0.072315	7.49449	-0.018123
14.6166	0.415599	0.027966	0.368784	0.013266	0.424725	-0.010247	0.055516	0.034784	0.086145	-0.014828	-0.108255	-0.151883	-0.113447	0.073487	7.49359	-0.016042
14.6333	0.372837	0.024018	0.329663	0.012174	0.378757	-0.013025	0.057422	0.035805	0.086872	-0.015336	-0.109915	-0.151918	-0.112184	0.073	7.49163	-0.014828
14.65	0.33337	0.020599	0.290097	0.005478	0.330183	-0.017119	0.058166	0.032697	0.086293	-0.015074	-0.108485	-0.151199	-0.112996	0.073295	7.49489	-0.015336
14.6666	0.292079	0.015911	0.248411	0.002347	0.282318	-0.023262	0.055831	0.032137	0.085858	-0.015395	-0.109176	-0.152735	-0.113572	0.073592	7.49649	-0.015074
14.6833	0.255635	0.009225	0.213918	-0.001037	0.234378	-0.029071	0.054868	0.030485	0.084685	-0.016567	-0.110399	-0.154174	-0.111409	0.074975	7.49582	-0.015395
14.7	0.2235	0.002363	0.182447	-0.006163	0.187288	-0.035285	0.055552	0.028978	0.08557	-0.016849	-0.110344	-0.154332	-0.113961	0.077044	7.49674	-0.016567
14.7166	0.197207	-0.003949	0.159853	-0.012331	0.147905	-0.046441	0.054586	0.03028	0.086986	-0.016502	-0.111824	-0.155196	-0.115108	0.076133	7.49671	-0.016849
14.7333	0.174275	-0.008865	0.138349	-0.017203	0.110949	-0.05183	0.056054	0.029792	0.085864	-0.016259	-0.112435	-0.157345	-0.115385	0.076168	7.49639	-0.016502
14.75	0.156157	-0.013788	0.119491	-0.020027	0.080702	-0.058989	0.055987	0.030131	0.084304	-0.017017	-0.112887	-0.157666	-0.116621	0.076608	7.49551	-0.016259
14.7666	0.14174	-0.01893	0.10537	-0.023605	0.055905	-0.063327	0.054886	0.029733	0.084341	-0.014368	-0.112947	-0.158171	-0.115884	0.077302	7.49466	-0.017017
14.7833	0.131502	-0.020272	0.094849	-0.026787	0.03443	-0.067431	0.056503	0.030239	0.083799	-0.015626	-0.113877	-0.160159	-0.117848	0.076569	7.49398	-0.014368
14.8	0.126824	-0.025395	0.086086	-0.029402	0.021879	-0.070678	0.057105	0.027596	0.083572	-0.017506	-0.112039	-0.159317	-0.116733	0.076498	7.4941	-0.015626
14.8166	0.120211	-0.028981	0.081277	-0.030104	0.009533	-0.07398	0.057594	0.027242	0.084581	-0.018531	-0.112204	-0.160356	-0.115528	0.075406	7.49112	-0.017506
14.8333	0.116561	-0.030484	0.07863	-0.031468	0.001321	-0.076803	0.057822	0.028268	0.087034	-0.020214	-0.111085	-0.159567	-0.11691	0.07585	7.4883	-0.018531
14.85	0.113443	-0.031661	0.075023	-0.031021	-0.002279	-0.080631	0.057393	0.026906	0.086171	-0.019565	-0.111477	-0.161243	-0.114937	0.076644	7.48675	-0.020214
14.8666	0.111487	-0.034523	0.074034	-0.029759	-0.006236	-0.079291	0.05871	0.026203	0.085274	-0.018876	-0.111804	-0.163338	-0.11684	0.078223	7.48553	-0.019565
14.8833	0.111288	-0.036089	0.073916	-0.029517	-0.008156	-0.080953	0.057668	0.027133	0.086139	-0.017364	-0.111443	-0.161871	-0.116196	0.076708	7.48496	-0.018876
14.9	0.111513	-0.036364	0.075111	-0.031834	-0.011833	-0.079414	0.056501	0.029206	0.086698	-0.016707	-0.109597	-0.163949	-0.119075	0.072854	7.4831	-0.017364
14.9166	0.113053	-0.035725	0.076646	-0.028743	-0.010562	-0.079013	0.059951	0.028497	0.086911	-0.016674	-0.111388	-0.164242	-0.119249	0.073253	7.48199	-0.016707
14.9333	0.114286	-0.035334	0.07564	-0.026722	-0.010068	-0.078338	0.05918	0.029959	0.085828	-0.019458	-0.111182	-0.166234	-0.120751	0.071496	7.47962	-0.016674
14.95	0.115783	-0.034004	0.074731	-0.023589	-0.008631	-0.078157	0.060497	0.030547	0.085736	-0.019606	-0.112753	-0.168026	-0.12004	0.075092	7.47698	-0.019458
14.9666	0.116248	-0.034429	0.07745	-0.023757	-0.008404	-0.076537	0.061523	0.027378	0.084541	-0.019198	-0.112775	-0.168559	-0.120938	0.075354	7.47671	-0.019606
14.9833	0.11645	-0.031907	0.079148	-0.022841	-0.007435	-0.076877	0.061476	0.028758	0.084006	-0.019067	-0.114144	-0.166376	-0.121214	0.075559	7.47591	-0.019198
15	0.119492	-0.031895	0.079813	-0.019683	-0.006494	-0.07291	0.061364	0.029795	0.083902	-0.019737	-0.117899	-0.167664	-0.121932	0.076416	7.47462	-0.019067
15.0166	0.120873	-0.0306	0.081459	-0.020026	-0.004535	-0.070816	0.061448	0.028565	0.083016	-0.021132	-0.115589	-0.171539	-0.121582	0.07877	7.47566	-0.019737
15.0333	0.120468	-0.028902	0.083944	-0.017624	-0.000931	-0.069036	0.062563	0.028377	0.083552	-0.020637	-0.114572	-0.170745	-0.121688	0.080476	7.47242	-0.021132
15.05	0.120961	-0.028339	0.083707	-0.019183	0.000681	-0.067839	0.060797	0.026702	0.083563	-0.018176	-0.1161	-0.171761	-0.121482	0.082554	7.47268	-0.020637
15.0666	0.119923	-0.028649	0.083836	-0.017519	0.001174	-0.066283	0.05944	0.029189	0.08401	-0.019145	-0.117561	-0.171807	-0.121397	0.082907	7.47115	-0.018176
15.0833	0.122081	-0.028473	0.08528	-0.016514	0.004248	-0.064318	0.06208	0.028672	0.084657	-0.018142	-0.117366	-0.174568	-0.12354	0.08329	7.4691	-0.019145
15.1	0.122715	-0.027525	0.08586	-0.014738	0.0066	-0.062972	0.059455	0.031343	0.084207	-0.021124	-0.117249	-0.175224	-0.12253	0.085304	7.46826	-0.018142
15.1166	0.12711	-0.025195	0.086488	-0.014317	0.00545	-0.063203	0.059473	0.030679	0.083099	-0.019965	-0.117946	-0.174588	-0.123767	0.085634	7.46781	-0.021124
15.1333	0.1292	-0.023997	0.088377	-0.012417	0.01	-0.061974	0.057958	0.028689	0.082056	-0.020153	-0.118598	-0.174305	-0.12277	0.084964	7.46509	-0.019965
15.15	0.128584	-0.024314	0.08857	-0.01158	0.011044	-0.060117	0.058007	0.029129	0.078667	-0.0214	-0.11708	-0.171915	-0.124177	0.085219	7.46603	-0.020153
15.1666	0.132122	-0.021887	0.0917	-0.00944	0.010589	-0.058126	0.058218	0.029876	0.077672	-0.024043	-0.118252	-0.174184	-0.123242	0.085929	7.4648	-0.0214
15.1833	0.134279	-0.022458	0.093356	-0.009534	0.012056	-0.05817	0.059235	0.031196	0.075341	-0.022446	-0.117447	-0.174349	-0.124081	0.085863	7.46272	-0.024043
15.2	0.13542	-0.021812	0.095571	-0.007992	0.016039	-0.057197	0.058534	0.032788	0.075203	-0.020443	-0.11694	-0.173884	-0.124059	0.084666	7.46455	-0.022446
15.2166	0.138542	-0.018571	0.098345	-0.007509	0.017143	-0.054855	0.059321	0.031929	0.07676	-0.021181	-0.116708	-0.173809	-0.124502	0.083287	7.46355	-0.020443
15.2333	0.141933	-0.017971	0.098909	-0.007173	0.019421	-0.05186	0.059993	0.031797	0.076981	-0.021715	-0.116028	-0.174608	-0.124292	0.082505	7.46169	-0.021181
15.25	0.141574	-0.016961	0.100485	-0.004225	0.022097	-0.050839	0.059518	0.032497	0.078303	-0.020668	-0.115298	-0.175475	-0.126186	0.083104	7.46199	-0.021715
15.2666	0.142797	-0.016074	0.102124	-0.002487	0.02331	-0.050165	0.060432	0.03174	0.076724	-0.020134	-0.11488	-0.173668	-0.126783	0.081293	7.46067	-0.020668
15.2833	0.142594	-0.014071	0.101868	-0.002314	0.024734	-0.0478	0.059413	0.028985	0.078504	-0.019805	-0.116709	-0.175962	-0.124732	0.07889	7.45959	-0.020134
15.3	0.141717	-0.013765	0.102444	0.001262	0.025376	-0.046781	0.060005	0.031833	0.078876	-0.019451	-0.114481	-0.176819	-0.12525	0.07658	7.45798	-0.019805
15.3166	0.141836	-0.013633	0.099888	0.000337	0.025461	-0.044315	0.058939	0.031745	0.078075	-0.020226	-0.114835	-0.175888	-0.124714	0.077083	7.45765	-0.019451
15.3333	0.13955	-0.010603	0.098523	0.001122	0.023693	-0.043949	0.058663	0.031015	0.0775	-0.019669	-0.114702	-0.17831	-0.123201	0.073927	7.4588	-0.020226
15.35	0.138274	-0.012846	0.098067	0.002031	0.023599	-0.041467	0.057908	0.030632	0.079254	-0.019307	-0.114252	-0.178039	-0.12425	0.072864	7.45963	-0.019669
15.3666	0.135475	-0.014522	0.095726	0.002628	0.023056	-0.04262	0.058547	0.030938	0.078748	-0.020346	-0.112508	-0.179107	-0.12416	0.073972	7.45804	-0.019307
15.3833	0.133718	-0.013019	0.093007	0.002998	0.022551	-0.042633	0.059769	0.03453	0.078527	-0.018945	-0.113225	-0.179157	-0.126866	0.073388	7.45586	-0.020346
15.4	0.131345	-0.016054	0.090278	0.001692	0.017933	-0.040624	0.061815	0.034422	0.076483	-0.018276	-0.112238	-0.178124	-0.125998	0.073896	7.45555	-0.018945
15.4166	0.128067	-0.017992	0.082393	0.002117	0.016874	-0.039589	0.060904	0.033149	0.076145	-0.017801	-0.112116	-0.178464	-0.12662	0.074992	7.45577	-0.018276
15.4333	0.124699	-0.019204	0.081381	0.002436	0.014326	-0.037972	0.059704	0.03329	0.076097	-0.019218	-0.111286	-0.17659	-0.12711	0.074239	7.45582	-0.017801
15.45	0.120771	-0.020197	0.07689	0.000404	0.010195	-0.038957	0.059566	0.035803	0.075086	-0.020718	-0.112559	-0.175506	-0.127184	0.074746	7.45564	-0.019218
15.4666	0.118106	-0.022084	0.073667	-0.000539	0.007415	-0.042193	0.058523	0.036992	0.074291	-0.019613	-0.111907	-0.175237	-0.12631	0.074522	7.45558	-0.020718
15.4833	0.116633	-0.024286	0.070399	-0.002142	0.005575	-0.043745	0.059243	0.036333	0.07547	-0.017088	-0.112251	-0.177046	-0.124056	0.074522	7.45544	-0.019613
15.5	0.112237	-0.027211	0.06872	-0.005117	0.001817	-0.044183	0.06129	0.037878	0.077154	-0.01918	-0.112867	-0.174998	-0.122882	0.074923	7.45312	-0.017088
15.5166	0.108799	-0.030149	0.066232	-0.006423	-0.002345	-0.043938	0.060836	0.03801	0.077254	-0.019487	-0.1126	-0.175756	-0.121333	0.075898	7.45282	-0.01918
15.5333	0.105867	-0.031783	0.061717	-0.006583	-0.004228	-0.048221	0.06175	0.039152	0.075931	-0.019658	-0.113171	-0.176534	-0.123489	0.077762	7.45186	-0.019487
15.55	0.104134	-0.032836	0.058556	-0.010343	-0.006953	-0.050085	0.062521	0.039876	0.078606	-0.02033	-0.112453	-0.176507	-0.12354	0.07684	7.45164	-0.019658
15.5666	0.103127	-0.036004	0.057234	-0.012625	-0.006663	-0.050694	0.062008	0.041789	0.077235	-0.018394	-0.113278	-0.175352	-0.122393	0.076382	7.45238	-0.02033
15.5833	0.099711	-0.039101	0.055346	-0.01349	-0.007101	-0.05306	0.063526	0.040793	0.077901	-0.020125	-0.113994	-0.175749	-0.12227	0.077977	7.4529	-0.018394
15.6	0.099321	-0.040272	0.053022	-0.015211	-0.008157	-0.054326	0.06212	0.04237	0.076647	-0.02092	-0.113496	-0.175652	-0.123448	0.077171	7.45109	-0.020125
15.6166	0.099139	-0.039007	0.050837	-0.017222	-0.010701	-0.055756	0.063714	0.043289	0.077023	-0.019539	-0.113543	-0.174598	-0.123885	0.078605	7.44958	-0.02092
15.6333	0.097475	-0.040373	0.049819	-0.017317	-0.011053	-0.053846	0.062224	0.044068	0.076751	-0.018711	-0.115402	-0.175299	-0.123676	0.07792	7.44836	-0.019539
15.65	0.093903	-0.04277	0.049228	-0.016922	-0.011563	-0.056936	0.062716	0.044778	0.077826	-0.018334	-0.115441	-0.176173	-0.122963	0.07805	7.4463	-0.018711
15.6666	0.092387	-0.043141	0.047703	-0.018332	-0.013773	-0.057301	0.063322	0.04596	0.076894	-0.018254	-0.114857	-0.176078	-0.123749	0.079024	7.44541	-0.018334
15.6833	0.090324	-0.044172	0.04529	-0.01903	-0.01552	-0.056393	0.062818	0.046914	0.078723	-0.019526	-0.114598	-0.175437	-0.124252	0.081401	7.44533	-0.018254
15.7	0.088921	-0.046009	0.043984	-0.02086	-0.015618	-0.05761	0.063262	0.046009	0.078765	-0.020375	-0.114653	-0.175102	-0.124418	0.082695	7.44526	-0.019526
15.7166	0.087594	-0.047973	0.042877	-0.02113	-0.016381	-0.057221	0.063082	0.043898	0.078512	-0.020566	-0.11728	-0.177628	-0.125117	0.082875	7.4446	-0.020375
15.7333	0.086008	-0.04868	0.042083	-0.023136	-0.014526	-0.056452	0.063713	0.04384	0.078882	-0.020974	-0.117691	-0.179706	-0.125098	0.082748	7.4437	-0.020566
15.75	0.083039	-0.0511	0.040546	-0.02122	-0.015042	-0.058196	0.064634	0.042844	0.077749	-0.020788	-0.118227	-0.179308	-0.124963	0.081371	7.44282	-0.020974
15.7666	0.083786	-0.050701	0.038368	-0.024087	-0.016031	-0.05787	0.064815	0.04227	0.078021	-0.021439	-0.117108	-0.178807	-0.125136	0.080359	7.44008	-0.020788
15.7833	0.081161	-0.050967	0.036868	-0.026855	-0.017206	-0.057538	0.064438	0.039707	0.079058	-0.02117	-0.117652	-0.178885	-0.125092	0.082424	7.44068	-0.021439
15.8	0.081558	-0.050882	0.035814	-0.027203	-0.019922	-0.057116	0.065725	0.039122	0.079225	-0.02115	-0.116166	-0.180853	-0.126669	0.082351	7.44006	-0.02117
15.8166	0.079641	-0.053297	0.034034	-0.024264	-0.020604	-0.057439	0.064278	0.038315	0.079283	-0.02238	-0.116674	-0.182148	-0.126952	0.083484	7.43965	-0.02115
15.8333	0.079234	-0.053739	0.035076	-0.02649	-0.020787	-0.058972	0.065793	0.040501	0.07955	-0.023012	-0.116602	-0.180739	-0.126144	0.083231	7.43841	-0.02238
15.85	0.076716	-0.056149	0.032264	-0.02823	-0.021877	-0.059256	0.06681	0.03951	0.080587	-0.022185	-0.115986	-0.180499	-0.126703	0.083098	7.4374	-0.023012
15.8666	0.075743	-0.057154	0.030345	-0.029561	-0.02241	-0.060873	0.064804	0.037973	0.079167	-0.02062	-0.116126	-0.180029	-0.128532	0.083212	7.43715	-0.022185
15.8833	0.076952	-0.056719	0.030257	-0.028601	-0.023752	-0.06223	0.064114	0.036899	0.081953	-0.020923	-0.117271	-0.181225	-0.127967	0.084808	7.43459	-0.02062
15.9	0.076038	-0.057428	0.03062	-0.029185	-0.024156	-0.059997	0.06589	0.037291	0.078504	-0.022451	-0.116626	-0.180821	-0.126936	0.086268	7.43486	-0.020923
15.9166	0.075667	-0.059126	0.027504	-0.03094	-0.024558	-0.060232	0.065666	0.037522	0.079279	-0.023226	-0.116413	-0.181871	-0.128213	0.085872	7.43331	-0.022451
15.9333	0.07542	-0.061094	0.028205	-0.030973	-0.025061	-0.059875	0.064423	0.03591	0.080953	-0.024108	-0.116948	-0.182303	-0.126904	0.088015	7.43398	-0.023226
15.95	0.07366	-0.061261	0.028728	-0.031962	-0.027072	-0.061224	0.065607	0.035372	0.079822	-0.02262	-0.115803	-0.180671	-0.128718	0.088488	7.43432	-0.024108
15.9666	0.071808	-0.060776	0.027315	-0.032961	-0.028404	-0.062214	0.064941	0.035772	0.080723	-0.02261	-0.114989	-0.180098	-0.129146	0.089556	7.43436	-0.02262
15.9833	0.073908	-0.061823	0.028016	-0.03491	-0.028306	-0.062318	0.065381	0.038165	0.082412	-0.022635	-0.113735	-0.179616	-0.127735	0.090885	7.43353	-0.02261
16	0.075727	-0.062954	0.027951	-0.034682	-0.028263	-0.063262	0.067455	0.036931	0.081958	-0.02192	-0.112995	-0.179567	-0.127481	0.091499	7.43308	-0.022635
16.0166	0.076601	-0.062699	0.026656	-0.032763	-0.027218	-0.064048	0.06629	0.035595	0.080407	-0.020986	-0.112318	-0.178871	-0.126688	0.092684	7.43463	-0.02192
16.0333	0.077638	-0.06495	0.026685	-0.033629	-0.026497	-0.063411	0.067659	0.035881	0.080443	-0.021192	-0.113902	-0.179623	-0.125887	0.095106	7.43638	-0.020986
16.05	0.081317	-0.062965	0.031354	-0.035548	-0.026142	-0.064692	0.066135	0.036885	0.081986	-0.020634	-0.11213	-0.178736	-0.125794	0.098687	7.43836	-0.021192
16.0666	0.083427	-0.061899	0.034332	-0.035297	-0.024474	-0.064598	0.067277	0.035419	0.083057	-0.021032	-0.110849	-0.179235	-0.124491	0.101274	7.43993	-0.020634
16.0833	0.087939	-0.062309	0.038915	-0.035744	-0.022848	-0.06519	0.064905	0.036257	0.082427	-0.022348	-0.110764	-0.179013	-0.124332	0.106682	7.44062	-0.021032
16.1	0.093034	-0.060998	0.042084	-0.036099	-0.019331	-0.064948	0.065912	0.036023	0.084039	-0.023462	-0.108383	-0.178043	-0.123944	0.110546	7.44196	-0.022348
16.1166	0.098621	-0.060353	0.047536	-0.034876	-0.013599	-0.063181	0.066916	0.03792	0.08153	-0.022639	-0.109386	-0.179509	-0.121994	0.114753	7.44536	-0.023462
16.1333	0.106224	-0.058552	0.05512	-0.034171	-0.008871	-0.06229	0.065695	0.036025	0.081979	-0.02107	-0.108323	-0.178758	-0.121859	0.11895	7.45137	-0.022639
16.15	0.113132	-0.057163	0.061767	-0.032794	-0.003642	-0.06168	0.066184	0.035881	0.081455	-0.021902	-0.1068	-0.175432	-0.122168	0.123996	7.4534	-0.02107
16.1666	0.121848	-0.05476	0.067823	-0.029357	0.002779	-0.057022	0.06627	0.037324	0.083482	-0.022689	-0.106488	-0.176007	-0.120964	0.131049	7.45847	-0.021902
16.1833	0.127112	-0.048469	0.075052	-0.029776	0.008966	-0.054589	0.065695	0.039514	0.083477	-0.022161	-0.105688	-0.175684	-0.11926	0.138322	7.46127	-0.022689
16.2	0.138357	-0.042993	0.085317	-0.026655	0.017067	-0.054301	0.066447	0.039712	0.082382	-0.023015	-0.10368	-0.174328	-0.119453	0.143159	7.46565	-0.022161
16.2166	0.145221	-0.04051	0.092535	-0.023065	0.023366	-0.050919	0.065959	0.040916	0.081235	-0.022485	-0.103984	-0.171482	-0.119236	0.150682	7.4717	-0.023015
16.2333	0.153674	-0.03777	0.098436	-0.020504	0.029741	-0.048526	0.067187	0.041877	0.084265	-0.023871	-0.103242	-0.170843	-0.116151	0.156847	7.47482	-0.022485
16.25	0.158379	-0.031778	0.101782	-0.017348	0.037997	-0.044782	0.065867	0.044961	0.081919	-0.022716	-0.100361	-0.168381	-0.115228	0.161256	7.47747	-0.023871
16.2666	0.162331	-0.030431	0.109892	-0.014271	0.041791	-0.041209	0.068324	0.047071	0.082686	-0.02493	-0.099866	-0.166465	-0.115005	0.163886	7.47865	-0.022716
16.2833	0.164064	-0.026677	0.112931	-0.008237	0.047631	-0.037437	0.068634	0.048894	0.08284	-0.022858	-0.098228	-0.165527	-0.113905	0.169047	7.48088	-0.02493
16.3	0.164959	-0.025565	0.113123	-0.007838	0.049506	-0.034239	0.066836	0.05019	0.082577	-0.022842	-0.096406	-0.162812	-0.11118	0.170023	7.48132	-0.022858
16.3166	0.165368	-0.022179	0.114091	-0.006566	0.050398	-0.030384	0.067811	0.052022	0.082778	-0.023057	-0.093875	-0.16041	-0.10998	0.172028	7.48217	-0.022842
16.3333	0.160821	-0.020847	0.112342	-0.00456	0.049353	-0.029046	0.069323	0.056271	0.083582	-0.023328	-0.094259	-0.159032	-0.108322	0.170914	7.47998	-0.023057
16.35	0.157213	-0.01943	0.108945	-0.004926	0.045527	-0.028596	0.069231	0.057711	0.08396	-0.022862	-0.09176	-0.156783	-0.107148	0.168825	7.47527	-0.023328
16.3666	0.151883	-0.018273	0.10479	-0.00488	0.043141	-0.028311	0.068649	0.059651	0.08265	-0.022568	-0.090055	-0.155339	-0.107057	0.166123	7.47177	-0.022862
16.3833	0.145814	-0.01845	0.09951	-0.004804	0.037459	-0.029815	0.068071	0.059427	0.082103	-0.023041	-0.089559	-0.153877	-0.10431	0.16372	7.46635	-0.022568
16.4	0.140034	-0.021775	0.094578	-0.005985	0.029034	-0.03051	0.068384	0.062831	0.083258	-0.023355	-0.09095	-0.152715	-0.103344	0.159908	7.4622	-0.023041
16.4166	0.136159	-0.022359	0.089065	-0.010205	0.023197	-0.034108	0.067977	0.064787	0.084178	-0.023544	-0.088224	-0.151355	-0.101924	0.156378	7.45568	-0.023355
16.4333	0.128292	-0.024149	0.08241	-0.012859	0.014538	-0.037848	0.067546	0.066432	0.084463	-0.024023	-0.088369	-0.151909	-0.10161	0.149478	7.44979	-0.023544
16.45	0.122326	-0.026387	0.077165	-0.014768	0.005521	-0.041765	0.066689	0.06819	0.085095	-0.022389	-0.090923	-0.152363	-0.098666	0.143963	7.44581	-0.024023
16.4666	0.114211	-0.030511	0.071728	-0.017991	-0.003226	-0.045843	0.067832	0.070962	0.085836	-0.022569	-0.089776	-0.154022	-0.100413	0.137541	7.44026	-0.022389
16.4833	0.109504	-0.031608	0.069635	-0.019361	-0.010071	-0.051288	0.066893	0.071124	0.087871	-0.022118	-0.090698	-0.152812	-0.103464	0.129219	7.43651	-0.022569
16.5	0.107231	-0.034959	0.065435	-0.022294	-0.016036	-0.057184	0.068334	0.072022	0.085057	-0.021256	-0.092008	-0.155574	-0.105145	0.125797	7.43324	-0.022118
16.5166	0.103412	-0.038326	0.06126	-0.024739	-0.021084	-0.060178	0.068604	0.067698	0.084737	-0.021488	-0.093108	-0.158372	-0.104886	0.122118	7.42707	-0.021256
16.5333	0.101538	-0.040293	0.059415	-0.028146	-0.028984	-0.065348	0.070121	0.066572	0.085386	-0.020099	-0.094911	-0.159692	-0.107508	0.118228	7.42117	-0.021488
16.55	0.097954	-0.041788	0.057638	-0.030614	-0.033828	-0.071148	0.072208	0.064112	0.086092	-0.0202	-0.098347	-0.163214	-0.111169	0.116276	7.41691	-0.020099
16.5666	0.095402	-0.042393	0.054621	-0.034594	-0.03569	-0.075645	0.069882	0.062076	0.085772	-0.019495	-0.098463	-0.162424	-0.112957	0.112708	7.41385	-0.0202
16.5833	0.092602	-0.043992	0.054733	-0.037276	-0.040439	-0.079703	0.071177	0.062146	0.086153	-0.020298	-0.099652	-0.167196	-0.112726	0.110147	7.41179	-0.019495
16.6	0.094279	-0.046716	0.055543	-0.036938	-0.041857	-0.082128	0.0722	0.058088	0.086314	-0.018793	-0.09975	-0.167466	-0.114529	0.107731	7.41034	-0.020298
16.6166	0.094969	-0.044668	0.056261	-0.037251	-0.042555	-0.085226	0.073051	0.055825	0.08377	-0.01926	-0.100559	-0.16764	-0.117711	0.110412	7.40896	-0.018793
16.6333	0.092999	-0.045224	0.056348	-0.037768	-0.042916	-0.08757	0.075648	0.055558	0.085241	-0.018233	-0.103635	-0.170669	-0.119775	0.106421	7.40889	-0.01926
16.65	0.092387	-0.047301	0.058129	-0.038918	-0.045847	-0.090453	0.074338	0.053608	0.084928	-0.018364	-0.104036	-0.172426	-0.120556	0.107556	7.4055	-0.018233
16.6666	0.093771	-0.046049	0.058346	-0.040703	-0.045282	-0.092367	0.076913	0.051776	0.084107	-0.016645	-0.1034	-0.172667	-0.120774	0.106765	7.40642	-0.018364
16.6833	0.094255	-0.04558	0.059702	-0.040917	-0.046594	-0.094407	0.080348	0.05061	0.084682	-0.014711	-0.104598	-0.174219	-0.120339	0.104896	7.40423	-0.016645
16.7	0.094265	-0.044827	0.05772	-0.039183	-0.048143	-0.095239	0.080491	0.048055	0.084048	-0.014954	-0.105957	-0.175341	-0.122626	0.103832	7.40408	-0.014711
16.7166	0.092923	-0.046598	0.058614	-0.038125	-0.048919	-0.095015	0.08336	0.047179	0.083778	-0.012513	-0.107728	-0.177593	-0.122642	0.102694	7.40149	-0.014954
16.7333	0.094092	-0.044366	0.060157	-0.038025	-0.047627	-0.09444	0.084972	0.048363	0.083452	-0.012039	-0.108915	-0.176087	-0.123531	0.101202	7.40327	-0.012513
16.75	0.094724	-0.044303	0.0599	-0.035596	-0.047297	-0.097339	0.086264	0.043768	0.085102	-0.01116	-0.107657	-0.177208	-0.125399	0.101903	7.40202	-0.012039
16.7666	0.094411	-0.044179	0.061901	-0.035832	-0.047557	-0.097222	0.088581	0.0441	0.086686	-0.009259	-0.107846	-0.176789	-0.125682	0.102938	7.3998	-0.01116
16.7833	0.097056	-0.04348	0.063476	-0.035354	-0.046927	-0.096385	0.090527	0.043661	0.086963	-0.007879	-0.109212	-0.176515	-0.125039	0.10388	7.40018	-0.009259
16.8	0.095563	-0.042439	0.064501	-0.03657	-0.047642	-0.095152	0.093348	0.04496	0.087117	-0.004254	-0.109684	-0.17525	-0.12593	0.101643	7.39904	-0.007879
16.8166	0.095586	-0.043754	0.064643	-0.034913	-0.045946	-0.097765	0.092763	0.046763	0.086904	-0.005728	-0.111731	-0.177757	-0.124261	0.103966	7.39861	-0.004254
16.8333	0.094691	-0.044241	0.066928	-0.035116	-0.044322	-0.096714	0.093137	0.044376	0.086761	-0.00634	-0.110006	-0.1741	-0.123208	0.103562	7.39701	-0.005728
16.85	0.097447	-0.04403	0.065755	-0.03491	-0.0419	-0.099299	0.093553	0.044338	0.086718	-0.004229	-0.112801	-0.174796	-0.123735	0.10289	7.39729	-0.00634
16.8666	0.097547	-0.044478	0.068024	-0.03478	-0.041829	-0.098158	0.091862	0.043935	0.087073	-0.004258	-0.112809	-0.175093	-0.123282	0.103315	7.39566	-0.004229
16.8833	0.096999	-0.044863	0.068477	-0.036129	-0.039671	-0.098856	0.093204	0.044644	0.086001	-0.005658	-0.11252	-0.176592	-0.123504	0.104007	7.39566	-0.004258
16.9	0.09697	-0.046318	0.069171	-0.03521	-0.037342	-0.09844	0.093958	0.04554	0.084883	-0.007838	-0.112456	-0.176916	-0.121819	0.103597	7.39491	-0.005658
16.9166	0.09506	-0.045226	0.070405	-0.034349	-0.035706	-0.098421	0.091507	0.044519	0.085863	-0.00551	-0.112317	-0.175734	-0.122396	0.102527	7.39266	-0.007838
16.9333	0.096974	-0.046183	0.073416	-0.034893	-0.035465	-0.097578	0.088406	0.043681	0.084763	-0.006783	-0.114149	-0.172207	-0.122915	0.102521	7.39393	-0.00551
16.95	0.10009	-0.046813	0.074846	-0.035113	-0.032278	-0.099331	0.089958	0.045074	0.085216	-0.008144	-0.115823	-0.175197	-0.121268	0.102295	7.39366	-0.006783
16.9666	0.101979	-0.048133	0.075501	-0.034605	-0.029699	-0.098258	0.085738	0.044935	0.086613	-0.010178	-0.11615	-0.177418	-0.122376	0.103875	7.39081	-0.008144
16.9833	0.102597	-0.049601	0.080285	-0.034418	-0.025543	-0.096676	0.082994	0.045102	0.086613	-0.01184	-0.114655	-0.176965	-0.12097	0.102637	7.39147	-0.010178
17	0.10948	-0.048346	0.085379	-0.035372	-0.021556	-0.094666	0.080015	0.043758	0.08554	-0.012319	-0.116161	-0.176944	-0.122946	0.103652	7.39223	-0.01184
17.0166	0.114889	-0.046807	0.092	-0.032606	-0.016483	-0.094231	0.077842	0.044205	0.085444	-0.015744	-0.111897	-0.17594	-0.123636	0.105836	7.39156	-0.012319
17.0333	0.120042	-0.046144	0.099994	-0.02999	-0.010036	-0.093581	0.078768	0.043292	0.084036	-0.016949	-0.113787	-0.177205	-0.123327	0.105649	7.39236	-0.015744
17.05	0.128237	-0.043174	0.10764	-0.029764	-0.001576	-0.089726	0.077113	0.043642	0.084708	-0.020456	-0.115153	-0.17725	-0.123019	0.107135	7.3888	-0.016949
17.0666	0.138194	-0.03951	0.118874	-0.025475	0.009128	-0.085929	0.074762	0.044268	0.083354	-0.020234	-0.114635	-0.175684	-0.122871	0.105653	7.38587	-0.020456
17.0833	0.153964	-0.034516	0.132189	-0.020666	0.01975	-0.082648	0.074399	0.048353	0.08251	-0.017575	-0.118505	-0.174922	-0.122871	0.103258	7.38841	-0.020234
17.1	0.16793	-0.030227	0.147032	-0.015038	0.03524	-0.076308	0.071523	0.047184	0.082225	-0.01423	-0.118516	-0.175636	-0.122006	0.104452	7.39073	-0.017575
17.1166	0.182704	-0.022149	0.165635	-0.008477	0.05042	-0.071414	0.072989	0.044581	0.082815	-0.019788	-0.1175	-0.174953	-0.122234	0.10477	7.38878	-0.01423
17.1333	0.202716	-0.012895	0.186689	2.8e-05	0.068094	-0.061888	0.073722	0.044183	0.081523	-0.022589	-0.117462	-0.174678	-0.121932	0.105028	7.3859	-0.019788
17.15	0.225034	-0.005	0.20714	0.010987	0.088701	-0.0511	0.073835	0.043957	0.082841	-0.022186	-0.117534	-0.173879	-0.120974	0.106264	7.38352	-0.022589
17.1666	0.247179	0.007892	0.230273	0.02114	0.113	-0.037939	0.071207	0.043831	0.082083	-0.02507	-0.118903	-0.173772	-0.119259	0.102998	7.38495	-0.022186
17.1833	0.270931	0.021831	0.25478	0.035494	0.136794	-0.022209	0.071629	0.041932	0.084416	-0.025995	-0.112773	-0.174122	-0.120757	0.104386	7.38378	-0.02507
17.2	0.2956	0.035951	0.280389	0.050741	0.162372	-0.007568	0.072119	0.042525	0.084	-0.023821	-0.112612	-0.171302	-0.122343	0.10644	7.38302	-0.025995
17.2166	0.320958	0.052801	0.30538	0.066213	0.188747	0.00848	0.071517	0.043483	0.08404	-0.023216	-0.115964	-0.17045	-0.121611	0.105734	7.38288	-0.023821
17.2333	0.342172	0.069491	0.331125	0.082946	0.215956	0.026425	0.070519	0.043919	0.0821	-0.02432	-0.118629	-0.17063	-0.120922	0.10522	7.3838	-0.023216
17.25	0.362095	0.086915	0.352614	0.100111	0.239882	0.045073	0.071389	0.046194	0.082537	-0.022802	-0.119113	-0.171931	-0.119886	0.106428	7.38006	-0.02432
17.2666	0.380737	0.103399	0.371669	0.118917	0.26461	0.063925	0.072288	0.05055	0.082957	-0.023565	-0.121522	-0.172271	-0.120202	0.107399	7.37918	-0.022802
17.2833	0.391572	0.115546	0.387264	0.135344	0.284256	0.084214	0.07155	0.049978	0.08372	-0.025632	-0.119181	-0.171056	-0.121626	0.108359	7.3782	-0.023565
17.3	0.400295	0.132691	0.400195	0.151101	0.2993	0.101893	0.071646	0.046642	0.083287	-0.024642	-0.121692	-0.169325	-0.121076	0.107428	7.37812	-0.025632
17.3166	0.404698	0.144718	0.406389	0.162378	0.310921	0.117467	0.070107	0.04466	0.081976	-0.024565	-0.122712	-0.168111	-0.119716	0.108929	7.37728	-0.024642
17.3333	0.402754	0.153024	0.405636	0.172661	0.318029	0.132077	0.072529	0.044753	0.08148	-0.023524	-0.122816	-0.169438	-0.120025	0.110624	7.37854	-0.024565
17.35	0.395562	0.156809	0.401772	0.179941	0.316799	0.144441	0.072141	0.044558	0.08228	-0.024434	-0.123302	-0.168226	-0.118313	0.108469	7.37766	-0.023524
17.3666	0.382912	0.158845	0.391577	0.182521	0.312721	0.152613	0.072118	0.045551	0.081855	-0.025702	-0.121599	-0.167724	-0.119522	0.109447	7.37575	-0.024434
17.3833	0.367843	0.157177	0.378751	0.184519	0.305339	0.156299	0.072118	0.046703	0.083668	-0.025279	-0.122945	-0.167406	-0.118998	0.111081	7.37647	-0.025702
17.4	0.347692	0.150091	0.360912	0.182182	0.287888	0.153445	0.071107	0.046977	0.083023	-0.024337	-0.124041	-0.165885	-0.1175	0.110459	7.37561	-0.025279
17.4166	0.324676	0.141035	0.341151	0.17798	0.268573	0.149266	0.0697	0.046766	0.085379	-0.024232	-0.123774	-0.167297	-0.117821	0.111666	7.37597	-0.024337
17.4333	0.301497	0.128374	0.31929	0.16692	0.248757	0.142849	0.069831	0.046924	0.083039	-0.024215	-0.123496	-0.164795	-0.118851	0.111299	7.37588	-0.024232
17.45	0.277114	0.114892	0.295573	0.154222	0.223953	0.128389	0.06911	0.046038	0.083164	-0.022731	-0.1242	-0.164898	-0.118172	0.111388	7.37318	-0.024215
17.4666	0.252419	0.100646	0.272768	0.141045	0.195763	0.113549	0.070388	0.047471	0.084091	-0.023464	-0.124863	-0.16416	-0.118143	0.108394	7.37271	-0.022731
17.4833	0.228331	0.08294	0.250259	0.125773	0.169967	0.09814	0.070243	0.050422	0.08314	-0.022209	-0.126163	-0.164679	-0.118739	0.108486	7.37321	-0.023464
17.5	0.206806	0.066196	0.22895	0.108378	0.14383	0.08029	0.069522	0.052033	0.083955	-0.025073	-0.127711	-0.164641	-0.117617	0.109276	7.37207	-0.022209
17.5166	0.185532	0.049635	0.207717	0.090412	0.120691	0.061236	0.069865	0.050845	0.084874	-0.02295	-0.127091	-0.165262	-0.117409	0.110321	7.37324	-0.025073
17.5333	0.169377	0.031093	0.191712	0.075556	0.096164	0.042156	0.07022	0.050622	0.084542	-0.023733	-0.126718	-0.164312	-0.114943	0.110366	7.37143	-0.02295
17.55	0.15374	0.015955	0.179532	0.063354	0.074762	0.020184	0.070981	0.051481	0.082529	-0.022868	-0.127871	-0.165193	-0.115534	0.109928	7.3717	-0.023733
17.5666	0.141507	0.003623	0.165189	0.049579	0.054888	0.00147	0.072826	0.053477	0.082114	-0.022355	-0.129919	-0.166847	-0.116281	0.108518	7.37119	-0.022868
17.5833	0.132476	-0.00689	0.155211	0.035451	0.039807	-0.014695	0.072675	0.05572	0.083054	-0.023629	-0.130237	-0.167509	-0.116647	0.109126	7.3696	-0.022355
17.6	0.123217	-0.01706	0.145566	0.02654	0.02631	-0.028631	0.071694	0.058146	0.081157	-0.023073	-0.131547	-0.166415	-0.117736	0.110593	7.36904	-0.023629
17.6166	0.120709	-0.025964	0.139368	0.015496	0.014621	-0.043439	0.072865	0.058607	0.081575	-0.022963	-0.131767	-0.165605	-0.118351	0.108591	7.36695	-0.023073
17.6333	0.115972	-0.030466	0.135529	0.007602	0.003573	-0.055462	0.073328	0.056993	0.082865	-0.020143	-0.130493	-0.166009	-0.118801	0.108463	7.36593	-0.022963
17.65	0.11214	-0.033818	0.132204	0.005499	-0.004477	-0.064527	0.071719	0.05813	0.083095	-0.021143	-0.130717	-0.163562	-0.115943	0.107484	7.36511	-0.020143
17.6666	0.110885	-0.038073	0.128777	0.001744	-0.011112	-0.073747	0.068609	0.05927	0.082721	-0.021664	-0.130934	-0.161995	-0.115875	0.108775	7.36392	-0.021143
17.6833	0.108669	-0.040897	0.126914	-0.003504	-0.014164	-0.081029	0.070172	0.060795	0.082735	-0.022324	-0.131284	-0.163308	-0.11756	0.108799	7.36442	-0.021664
17.7	0.108479	-0.040814	0.1267	-0.00617	-0.020062	-0.086393	0.071621	0.05968	0.08252	-0.02126	-0.130909	-0.163578	-0.11587	0.109662	7.36702	-0.022324
17.7166	0.107687	-0.04191	0.128233	-0.007802	-0.022507	-0.090859	0.071309	0.060358	0.083743	-0.023255	-0.131895	-0.16498	-0.118353	0.108861	7.36532	-0.02126
17.7333	0.108944	-0.043258	0.127582	-0.005863	-0.02403	-0.093554	0.070521	0.062139	0.085515	-0.021409	-0.13252	-0.16444	-0.118615	0.112321	7.36514	-0.023255
17.75	0.111872	-0.043784	0.128338	-0.005983	-0.02968	-0.096904	0.0716	0.062323	0.085379	-0.020564	-0.13316	-0.165201	-0.117413	0.111635	7.36331	-0.021409
17.7666	0.112215	-0.043979	0.128769	-0.006425	-0.031158	-0.100039	0.073019	0.064614	0.085287	-0.020905	-0.131195	-0.165274	-0.115796	0.112622	7.3619	-0.020564
17.7833	0.114442	-0.042474	0.130447	-0.005356	-0.031341	-0.103934	0.073052	0.066035	0.085305	-0.022185	-0.131536	-0.166127	-0.117446	0.111912	7.36151	-0.020905
17.8	0.117348	-0.040762	0.129701	-0.004906	-0.0336	-0.105475	0.072829	0.066498	0.085428	-0.020932	-0.129751	-0.168146	-0.117097	0.111421	7.36102	-0.022185
17.8166	0.118067	-0.040649	0.132026	-0.003182	-0.034052	-0.106863	0.073902	0.065866	0.085917	-0.021845	-0.130961	-0.166919	-0.117446	0.112027	7.36188	-0.020932
17.8333	0.119857	-0.038348	0.130716	-0.002597	-0.036207	-0.109383	0.072148	0.065996	0.087589	-0.021102	-0.130619	-0.167253	-0.116612	0.112821	7.36069	-0.021845
17.85	0.121886	-0.036566	0.133777	-0.001903	-0.03588	-0.110867	0.07199	0.065213	0.085375	-0.021928	-0.129975	-0.166859	-0.118425	0.113533	7.36081	-0.021102
17.8666	0.125571	-0.034724	0.133623	-0.001069	-0.03666	-0.110954	0.070603	0.065089	0.08361	-0.022189	-0.12964	-0.166955	-0.118174	0.111993	7.36129	-0.021928
17.8833	0.12701	-0.031074	0.133903	0.000286	-0.036854	-0.112909	0.070876	0.067607	0.083989	-0.019808	-0.128938	-0.167223	-0.117813	0.111771	7.36213	-0.022189
17.9	0.1291	-0.026618	0.136578	0.004582	-0.036805	-0.114206	0.069179	0.067582	0.086586	-0.020507	-0.12753	-0.167496	-0.118305	0.112811	7.36061	-0.019808
17.9166	0.130151	-0.024909	0.137121	0.00646	-0.037566	-0.114469	0.068421	0.069639	0.086792	-0.019211	-0.125744	-0.166991	-0.118385	0.113623	7.36077	-0.020507
17.9333	0.132372	-0.023228	0.137481	0.00734	-0.038494	-0.113644	0.069861	0.068739	0.085908	-0.022241	-0.125698	-0.165795	-0.118435	0.112725	7.36097	-0.019211
17.95	0.133673	-0.020799	0.13734	0.008638	-0.039068	-0.113369	0.069753	0.068316	0.086201	-0.019605	-0.124981	-0.165226	-0.117117	0.113531	7.36337	-0.022241
17.9666	0.135813	-0.018749	0.14092	0.008253	-0.039378	-0.113029	0.070028	0.066653	0.086928	-0.019693	-0.124363	-0.165688	-0.114827	0.112983	7.36157	-0.019605
17.9833	0.138059	-0.016257	0.141017	0.010037	-0.038977	-0.113153	0.069748	0.065053	0.085926	-0.020613	-0.124231	-0.166141	-0.113061	0.113034	7.35862	-0.019693
18	0.137837	-0.011298	0.14079	0.011454	-0.037294	-0.114829	0.070134	0.064399	0.085832	-0.020349	-0.122254	-0.165485	-0.112939	0.114983	7.35516	-0.020613
18.0166	0.139276	-0.006117	0.14205	0.013457	-0.038195	-0.115805	0.071096	0.064294	0.08573	-0.020061	-0.12038	-0.163692	-0.112496	0.113238	7.35602	-0.020349
18.0333	0.139811	-0.004163	0.14119	0.014904	-0.038016	-0.114998	0.069752	0.06575	0.087563	-0.020965	-0.119976	-0.164072	-0.11274	0.114732	7.35378	-0.020061
18.05	0.136666	-0.001283	0.142027	0.016862	-0.037172	-0.113663	0.070278	0.064727	0.086687	-0.02071	-0.118628	-0.161645	-0.11031	0.117845	7.35357	-0.020965
18.0666	0.137149	0.002733	0.140658	0.017637	-0.03567	-0.112992	0.07121	0.064474	0.086534	-0.022069	-0.117797	-0.160761	-0.1105	0.117211	7.3542	-0.02071
18.0833	0.137941	0.008157	0.140828	0.019323	-0.03491	-0.111695	0.070882	0.062484	0.085622	-0.022892	-0.115733	-0.162122	-0.110012	0.116675	7.3526	-0.022069
18.1	0.13614	0.012825	0.140671	0.019628	-0.037225	-0.113947	0.072581	0.061678	0.085497	-0.021424	-0.115914	-0.160828	-0.106771	0.115933	7.35251	-0.022892
18.1166	0.135499	0.016487	0.139115	0.021837	-0.036925	-0.113508	0.069853	0.062006	0.085727	-0.022691	-0.115962	-0.159737	-0.104826	0.115068	7.35191	-0.021424
18.1333	0.13646	0.02061	0.137037	0.024967	-0.037967	-0.112076	0.069533	0.059458	0.085085	-0.022008	-0.116065	-0.15885	-0.103337	0.115979	7.35147	-0.022691
18.15	0.136021	0.024519	0.137557	0.025729	-0.037776	-0.112548	0.07093	0.058783	0.084953	-0.020169	-0.114755	-0.159336	-0.104506	0.117546	7.3519	-0.022008
18.1666	0.133076	0.030116	0.137888	0.026776	-0.036564	-0.111982	0.072803	0.058094	0.086443	-0.021516	-0.117634	-0.159143	-0.104464	0.11586	7.35063	-0.020169
18.1833	0.132672	0.034484	0.137273	0.031325	-0.035304	-0.110451	0.072198	0.05738	0.086286	-0.022627	-0.118302	-0.15957	-0.103352	0.115416	7.35045	-0.021516
18.2	0.131076	0.038513	0.134788	0.029679	-0.037074	-0.110975	0.072453	0.057446	0.086406	-0.023501	-0.116787	-0.159363	-0.104316	0.116382	7.35062	-0.022627
18.2166	0.130932	0.04428	0.133198	0.02863	-0.035564	-0.111359	0.072291	0.059598	0.085415	-0.023403	-0.116997	-0.160595	-0.103771	0.116475	7.34787	-0.023501
18.2333	0.130737	0.046114	0.131639	0.028789	-0.033155	-0.109442	0.072122	0.055367	0.086691	-0.022905	-0.118288	-0.16196	-0.105502	0.119966	7.34737	-0.023403
18.25	0.129987	0.049011	0.130596	0.028544	-0.036397	-0.110187	0.071377	0.057747	0.088968	-0.022466	-0.118141	-0.163993	-0.105192	0.118406	7.34821	-0.022905
18.2666	0.130428	0.053463	0.131417	0.030056	-0.037604	-0.110947	0.073261	0.058452	0.089274	-0.023641	-0.121282	-0.165665	-0.105022	0.117585	7.34616	-0.022466
18.2833	0.129573	0.056245	0.130287	0.030844	-0.036325	-0.110124	0.07178	0.055554	0.088517	-0.026451	-0.120141	-0.166038	-0.104662	0.116696	7.34623	-0.023641
18.3	0.129541	0.059383	0.128899	0.032304	-0.036301	-0.110514	0.071473	0.057346	0.089416	-0.024399	-0.123074	-0.167633	-0.105372	0.117168	7.34937	-0.026451
18.3166	0.129039	0.062769	0.127578	0.030382	-0.036847	-0.110369	0.070534	0.057162	0.08815	-0.023884	-0.125712	-0.168447	-0.107226	0.117361	7.34745	-0.024399
18.3333	0.129423	0.066142	0.125654	0.031433	-0.034851	-0.111269	0.070148	0.058973	0.088173	-0.023408	-0.127208	-0.172075	-0.10675	0.117958	7.34681	-0.023884
18.35	0.131067	0.069093	0.124536	0.030297	-0.034215	-0.110826	0.070773	0.058025	0.089539	-0.024098	-0.127007	-0.174028	-0.106034	0.118846	7.34591	-0.023408
18.3666	0.131245	0.071475	0.120624	0.029911	-0.032362	-0.111906	0.071736	0.056672	0.089041	-0.022918	-0.128247	-0.174415	-0.107943	0.118906	7.34533	-0.024098
18.3833	0.127686	0.072796	0.119821	0.030449	-0.034524	-0.111156	0.073756	0.056775	0.088593	-0.02258	-0.127844	-0.17438	-0.108033	0.119222	7.34589	-0.022918
18.4	0.126745	0.074418	0.117849	0.029738	-0.03431	-0.110502	0.072988	0.054964	0.087619	-0.02299	-0.128622	-0.175792	-0.109559	0.117925	7.34409	-0.02258
18.4166	0.127525	0.078656	0.116118	0.028204	-0.033703	-0.109037	0.071568	0.054826	0.088143	-0.024925	-0.131135	-0.176401	-0.109558	0.119512	7.34445	-0.02299
18.4333	0.130003	0.080802	0.113239	0.027809	-0.035801	-0.109989	0.073274	0.055739	0.088895	-0.024895	-0.131546	-0.178903	-0.110185	0.119606	7.34449	-0.024925
18.45	0.130579	0.0819	0.11248	0.02706	-0.036571	-0.107609	0.072394	0.055399	0.086415	-0.02465	-0.13324	-0.179337	-0.110153	0.119412	7.34333	-0.024895
18.4666	0.129205	0.084317	0.109117	0.024804	-0.03603	-0.108987	0.073039	0.055917	0.088151	-0.024301	-0.13417	-0.182263	-0.110179	0.11748	7.34359	-0.02465
18.4833	0.130814	0.083638	0.108051	0.02602	-0.034041	-0.109013	0.073632	0.054457	0.08768	-0.025053	-0.133124	-0.181982	-0.108998	0.116545	7.34238	-0.024301
18.5	0.132044	0.082372	0.10515	0.023782	-0.034439	-0.108	0.072852	0.054633	0.08943	-0.025453	-0.13491	-0.183154	-0.107515	0.117019	7.34063	-0.025053
18.5166	0.131749	0.085378	0.105846	0.024479	-0.034341	-0.109009	0.073577	0.057327	0.090187	-0.023916	-0.13265	-0.183609	-0.106872	0.117974	7.34106	-0.025453
18.5333	0.131604	0.08534	0.103976	0.024835	-0.032627	-0.1067	0.074651	0.065849	0.089876	-0.023172	-0.134066	-0.182806	-0.105078	0.118054	7.34122	-0.023916
18.55	0.131891	0.085447	0.103021	0.024519	-0.031433	-0.106423	0.075555	0.061669	0.088345	-0.02405	-0.134247	-0.182757	-0.105193	0.117241	7.33995	-0.023172
18.5666	0.133166	0.086594	0.101635	0.023106	-0.032014	-0.10627	0.07427	0.058887	0.088492	-0.024605	-0.135108	-0.182218	-0.102074	0.117775	7.33962	-0.02405
18.5833	0.134421	0.085113	0.100405	0.021434	-0.031979	-0.104507	0.074104	0.056355	0.089818	-0.023557	-0.135814	-0.18127	-0.101914	0.118125	7.33831	-0.024605
[truncated: 86 more rows]

## Sheet: Figure S6 (data PTA domain)
HPLC raw data PTA domain
[truncated: 1,202 more rows]

## Sheet: Figure S6 (standards)
Figure S6 HPLC 50μM Coa and acetyl-CoA standards
[truncated: 1,202 more rows]

[truncated: 1 more sheets: Table S2 (All kinetics data)]
